# Supplementary material for: EXPERT expands prime editing efficiency and range of large fragment edits
Source: Nat Commun. 2025 Feb 13;16:1592. doi: 10.1038/s41467-025-56734-9 (PMC11822059; doi:10.1038/s41467-025-56734-9)
Supplement: Supplementary file 3 — Supplementary Data 1 [file 41467_2025_56734_MOESM3_ESM.xlsx]

## Sheet: Supplementary Data 1
Supplementary Data 1: Sequences of ext-pegRNAs, pegRNAs and sgRNAs used in this study.
Fig. 1b	spacer(ext-pegRNA/pegRNA) sequence	3'extension sequence	3' motif(csy4/evopreQ1) sequence	spacer(ups-sgRNA/sgRNA) sequence
VEGFA_1 -37to-1 replace 37bp	GATGTCTGCAGGCCAGATGA	AATGTGCCATCTGGAGCCCTCAtgatggccatgttatcctcctcgcccttgctcaccatGGCTGGAGTGA	gttcactgccgtataggcag	CCCCAGTCACTCCAGCCTGT
VEGFA_1 -37to-1 del 37bp	GATGTCTGCAGGCCAGATGA	AATGTGCCATCTGGAGCCCTCAGGCTGGAGTGA	gttcactgccgtataggcag	CCCCAGTCACTCCAGCCTGT
Fig. 1c
VEGFA_1 -37to-1 replace extended loxp and +1TtoC	GATGTCTGCAGGCCAGATGA	AATGTGCCATCTGGAGCCCTCgATAACTTCGTATAATGTATGCTATACGAAGTTATcgcGGCTGGAGTGA	TTGACGCGGTTCTATCTAGTTACGCGTTAAACCAACTAGAAA	CCCCAGTCACTCCAGCCTGT
Fig. 2a
293T-reporter 23nt	CACCtAGACCGCCAAGCTGA	TTGGTCACCTTCAGtTTaGCtGTttgaGTcCCtTCaTAGGGtCGGC	gttcactgccgtataggcag	GGtGAGGGCCGaCCCTACGA
293T-reporter 38nt	CACCtAGACCGCCAAGCTGA	TTGGTCACCTTCAGtTTaGCtGTttgaGTcCCtTCaTAaGGcCttCCtTCtCCCTCaCCCTCG	gttcactgccgtataggcag	GAGATCGAGGGtGAGGGtGA
293T-reporter 44nt	CACCtAGACCGCCAAGCTGA	TTGGTCACCTTCAGtTTaGCtGTttgaGTcCCtTCaTAaGGcCttCCtTCtCCtTCgCCCTCGATCTCGA	gttcactgccgtataggcag	GAGTTCGAGATCGAGGGtGA
293T-reporter 51nt	CACCtAGACCGCCAAGCTGA	TTGGTCACCTTCAGtTTaGCtGTttgaGTcCCtTCaTAaGGcCttCCtTCtCCtTCgCCtTCaATCTCGAACTCG	gttcactgccgtataggcag	CGGCCACGAGTTCGAGATCG
293T-reporter 71nt	CACCtAGACCGCCAAGCTGA	TTGGTCACCTTCAGtTTaGCtGTttgaGTcCCtTCaTAaGGcCttCCtTCtCCtTCgCCtTCaATtTCaAAtTCaTGtCCaTTaACGGAGCCCTCC	gttcactgccgtataggcag	CACATGGAGGGCTCCGTGAA
293T-reporter 83nt	CACCtAGACCGCCAAGCTGA	TTGGTCACCTTCAGtTTaGCtGTttgaGTcCCtTCaTAaGGcCttCCtTCtCCtTCgCCtTCaATtTCaAAtTCaTGtCCaTTaACGctcCCtTCCATGTGCACCTTGA	gttcactgccgtataggcag	CGCTTCAAGGTGCACATGGA
293T-reporter 87nt	CACCtAGACCGCCAAGCTGA	TTGGTCACCTTCAGtTTaGCtGTttgaGTcCCtTCaTAaGGcCttCCtTCtCCtTCgCCtTCaATtTCaAAtTCaTGtCCaTTaACGctcCCtTCCATaTGCACCTTGAAGCG	gttcactgccgtataggcag	CATGCGCTTCAAGGTGCACA
293T-reporter 96nt	CACCtAGACCGCCAAGCTGA	TTGGTCACCTTCAGtTTaGCtGTttgaGTcCCtTCaTAaGGcCttCCtTCtCCtTCgCCtTCaATtTCaAAtTCaTGtCCaTTaACGctcCCtTCCATaTGgACtTTaAAGCGCATGAACTCC	gttcactgccgtataggcag	CAAGGAGTTCATGCGCTTCA
293T-reporter 126nt	CACCtAGACCGCCAAGCTGA	TTGGTCACCTTCAGtTTaGCtGTttgaGTcCCtTCaTAaGGcCttCCtTCtCCtTCgCCtTCaATtTCaAAtTCaTGtCCaTTaACGctcCCtTCCATaTGgACtTTaAAcCtCATaAAtTCtTTtATaATaGCCATaTTGTCCTCCTCGC	gttcactgccgtataggcag	CAAGGGCGAGGAGGACAACA
Fig. 2b
VEGFA_1 site 37nt	GATGTCTGCAGGCCAGATGA	AATGTGCCATCTGGAGCCCTCAtgatggccatgttatcctcctcgcccttgctcaccatGGCTGGAGTGA	gttcactgccgtataggcag	CCCCAGTCACTCCAGCCTGT
VEGFA_1 site 61nt	GATGTCTGCAGGCCAGATGA	AATGTGCCATCTGGAGCCCTCAccttgaagcgcatgaactccttgatgatggccatgttatcctcctcgcccttgctcaccatGGAAGTGTCCAGG	gttcactgccgtataggcag	CATCCCTGGACACTTCCCAA
VEGFA_1 site 75nt	GATGTCTGCAGGCCAGATGA	AATGTGCCATCTGGAGCCCTCAgccctccatgtgcaccttgaagcgcatgaactccttgatgatggccatgttatcctcctcgcccttgctcaccatATGCTTCCCAG	gttcactgccgtataggcag	TCTCCCCTGGGAAGCATCCC
VEGFA_1 site 87nt	GATGTCTGCAGGCCAGATGA	AATGTGCCATCTGGAGCCCTCAgccgttcacggagccctccatgtgcaccttgaagcgcatgaactccttgatgatggccatgttatcctcctcgcccttgctcaccatGGAGAAGAATTTGG	gttcactgccgtataggcag	GTGCCAAATTCTTCTCCCCT
VEGFA_1 site 109nt	GATGTCTGCAGGCCAGATGA	AATGTGCCATCTGGAGCCCTCAcgccctcgatctcgaactcgtggccgttcacggagccctccatgtgcaccttgaagcgcatgaactccttgatgatggccatgttatcctcctcgcccttgctcaccatTTGTGGAGCTGAGA	gttcactgccgtataggcag	CGTTCTCAGCTCCACAAACT
HEK4_1 site 24nt	GGCACTGCGGCTGGAGGTGG	TTAACCCCCAatcctcctcgcccttgctcaccatCGCCGCGG	gttcactgccgtataggcag	GCAGGGGCACCGCGGCGCCC
HEK4_1 site 32nt	GGCACTGCGGCTGGAGGTGG	TTAACCCCCAgccatgttatcctcctcgcccttgctcaccatTGCCCCTGCC	gttcactgccgtataggcag	GATGACAGGCAGGGGCACCG
HEK4_1 site 40nt	GGCACTGCGGCTGGAGGTGG	TTAACCCCCAtgatgatggccatgttatcctcctcgcccttgctcaccatCCTGTCATCCTGC	gttcactgccgtataggcag	CAAAGCAGGATGACAGGCAG
HEK4_1 site 46nt	GGCACTGCGGCTGGAGGTGG	TTAACCCCCAactccttgatgatggccatgttatcctcctcgcccttgctcaccatATCCTGCTTTGGA	gttcactgccgtataggcag	AGGGTCCAAAGCAGGATGAC
HEK4_1 site 54nt	GGCACTGCGGCTGGAGGTGG	TTAACCCCCAgcgcatgaactccttgatgatggccatgttatcctcctcgcccttgctcaccatTTGGACCCTCT	gttcactgccgtataggcag	CGAGGCAGAGGGTCCAAAGC
HEK4_1 site 65nt	GGCACTGCGGCTGGAGGTGG	TTAACCCCCAtgcaccttgaagcgcatgaactccttgatgatggccatgttatcctcctcgcccttgctcaccatGCCTCGCCCT	gttcactgccgtataggcag	GGGAGGAAGGGCGAGGCAGA
HEK4_1 site 72nt	GGCACTGCGGCTGGAGGTGG	TTAACCCCCActccatgtgcaccttgaagcgcatgaactccttgatgatggccatgttatcctcctcgcccttgctcaccatCCTTCCTCCCT	gttcactgccgtataggcag	GAAGGAAGGGAGGAAGGGCG
HEK4_1 site 82nt	GGCACTGCGGCTGGAGGTGG	TTAACCCCCAtcacggagccctccatgtgcaccttgaagcgcatgaactccttgatgatggccatgttatcctcctcgcccttgctcaccatTTCCTTCCAC	gttcactgccgtataggcag	GGGCTGGGTGGAAGGAAGGG
Fig. 2e
VEGFA_1 -34to-18 del 17bp mismatch 0	GATGTCTGCAGGCCAGATGA	AATGTGCCATCTGGAGCCCTCATCTGGCCTGCAGACATCACAGGCTGGAGTGA	gttcactgccgtataggcag	CCCCAGTCACTCCAGCCTGT
VEGFA_1 -34to-18 del 17bp mismatch 1	GATGTCTGCAGGCCAGATGA	AATGTGCCATCTGGAGCCCTCAcCTGGCCTGCAGACATCACAGGCTGGAGTGA	gttcactgccgtataggcag	CCCCAGTCACTCCAGCCTGT
VEGFA_1 -34to-18 del 17bp mismatches 2	GATGTCTGCAGGCCAGATGA	AATGTGCCATCTGGAGCCCTCAcaTGGCCTGCAGACATCACAGGCTGGAGTGA	gttcactgccgtataggcag	CCCCAGTCACTCCAGCCTGT
VEGFA_1 -34to-18 del 17bp mismatches 3	GATGTCTGCAGGCCAGATGA	AATGTGCCATCTGGAGCCCTCAcacGGCCTGCAGACATCACAGGCTGGAGTGA	gttcactgccgtataggcag	CCCCAGTCACTCCAGCCTGT
VEGFA_1 -34to-18 del 17bp mismatches 4	GATGTCTGCAGGCCAGATGA	AATGTGCCATCTGGAGCCCTCAcactGCCTGCAGACATCACAGGCTGGAGTGA	gttcactgccgtataggcag	CCCCAGTCACTCCAGCCTGT
VEGFA_1 -34to-18 del 17bp mismatches 5	GATGTCTGCAGGCCAGATGA	AATGTGCCATCTGGAGCCCTCAcacttCCTGCAGACATCACAGGCTGGAGTGA	gttcactgccgtataggcag	CCCCAGTCACTCCAGCCTGT
VEGFA_1 -34to-18 del 17bp mismatches 6	GATGTCTGCAGGCCAGATGA	AATGTGCCATCTGGAGCCCTCAcacttaCTGCAGACATCACAGGCTGGAGTGA	gttcactgccgtataggcag	CCCCAGTCACTCCAGCCTGT
VEGFA_1 -34to-18 del 17bp mismatches 7	GATGTCTGCAGGCCAGATGA	AATGTGCCATCTGGAGCCCTCAcacttaaTGCAGACATCACAGGCTGGAGTGA	gttcactgccgtataggcag	CCCCAGTCACTCCAGCCTGT
VEGFA_1 -34to-18 del 17bp mismatches 8	GATGTCTGCAGGCCAGATGA	AATGTGCCATCTGGAGCCCTCAcacttaacGCAGACATCACAGGCTGGAGTGA	gttcactgccgtataggcag	CCCCAGTCACTCCAGCCTGT
VEGFA_1 -34to-18 del 17bp mismatches 9	GATGTCTGCAGGCCAGATGA	AATGTGCCATCTGGAGCCCTCAcacttaactCAGACATCACAGGCTGGAGTGA	gttcactgccgtataggcag	CCCCAGTCACTCCAGCCTGT
VEGFA_1 -34to-18 del 17bp mismatches 10	GATGTCTGCAGGCCAGATGA	AATGTGCCATCTGGAGCCCTCAcacttaactaAGACATCACAGGCTGGAGTGA	gttcactgccgtataggcag	CCCCAGTCACTCCAGCCTGT
VEGFA_1 -34to-18 del 17bp mismatches 11	GATGTCTGCAGGCCAGATGA	AATGTGCCATCTGGAGCCCTCAcacttaactagGACATCACAGGCTGGAGTGA	gttcactgccgtataggcag	CCCCAGTCACTCCAGCCTGT
VEGFA_1 -34to-18 del 17bp mismatches 12	GATGTCTGCAGGCCAGATGA	AATGTGCCATCTGGAGCCCTCAcacttaactagtACATCACAGGCTGGAGTGA	gttcactgccgtataggcag	CCCCAGTCACTCCAGCCTGT
VEGFA_1 -34to-18 del 17bp mismatches 13	GATGTCTGCAGGCCAGATGA	AATGTGCCATCTGGAGCCCTCAcacttaactagtgCATCACAGGCTGGAGTGA	gttcactgccgtataggcag	CCCCAGTCACTCCAGCCTGT
VEGFA_1 -34to-18 del 17bp mismatches 14	GATGTCTGCAGGCCAGATGA	AATGTGCCATCTGGAGCCCTCAcacttaactagtgaATCACAGGCTGGAGTGA	gttcactgccgtataggcag	CCCCAGTCACTCCAGCCTGT
VEGFA_1 -34to-18 del 17bp mismatches 15	GATGTCTGCAGGCCAGATGA	AATGTGCCATCTGGAGCCCTCAcacttaactagtgagTCACAGGCTGGAGTGA	gttcactgccgtataggcag	CCCCAGTCACTCCAGCCTGT
VEGFA_1 -34to-18 del 17bp mismatches 16	GATGTCTGCAGGCCAGATGA	AATGTGCCATCTGGAGCCCTCAcacttaactagtgagcCACAGGCTGGAGTGA	gttcactgccgtataggcag	CCCCAGTCACTCCAGCCTGT
VEGFA_1 -34to-18 del 17bp mismatches 17	GATGTCTGCAGGCCAGATGA	AATGTGCCATCTGGAGCCCTCAcacttaactagtgagcaACAGGCTGGAGTGA	gttcactgccgtataggcag	CCCCAGTCACTCCAGCCTGT
HEK4_1 -32to-15 replace 6*His mismatch 0	GGCACTGCGGCTGGAGGTGG	TTAACCCCCACCTCCAGCCGCAGTATGATGGTGATGATGGTGTGCCCCTGCC	gttcactgccgtataggcag	GATGACAGGCAGGGGCACCG
HEK4_1 -32to-15 replace 6*His mismatch 1	GGCACTGCGGCTGGAGGTGG	TTAACCCCCAaCTCCAGCCGCAGTATGATGGTGATGATGGTGTGCCCCTGCC	gttcactgccgtataggcag	GATGACAGGCAGGGGCACCG
HEK4_1 -32to-15 replace 6*His mismatches 2	GGCACTGCGGCTGGAGGTGG	TTAACCCCCAaaTCCAGCCGCAGTATGATGGTGATGATGGTGTGCCCCTGCC	gttcactgccgtataggcag	GATGACAGGCAGGGGCACCG
HEK4_1 -32to-15 replace 6*His mismatches 3	GGCACTGCGGCTGGAGGTGG	TTAACCCCCAaacCCAGCCGCAGTATGATGGTGATGATGGTGTGCCCCTGCC	gttcactgccgtataggcag	GATGACAGGCAGGGGCACCG
HEK4_1 -32to-15 replace 6*His mismatches 4	GGCACTGCGGCTGGAGGTGG	TTAACCCCCAaacaCAGCCGCAGTATGATGGTGATGATGGTGTGCCCCTGCC	gttcactgccgtataggcag	GATGACAGGCAGGGGCACCG
HEK4_1 -32to-15 replace 6*His mismatches 5	GGCACTGCGGCTGGAGGTGG	TTAACCCCCAaacaaAGCCGCAGTATGATGGTGATGATGGTGTGCCCCTGCC	gttcactgccgtataggcag	GATGACAGGCAGGGGCACCG
HEK4_1 -32to-15 replace 6*His mismatches 6	GGCACTGCGGCTGGAGGTGG	TTAACCCCCAaacaagGCCGCAGTATGATGGTGATGATGGTGTGCCCCTGCC	gttcactgccgtataggcag	GATGACAGGCAGGGGCACCG
HEK4_1 -32to-15 replace 6*His mismatches 7	GGCACTGCGGCTGGAGGTGG	TTAACCCCCAaacaagtCCGCAGTATGATGGTGATGATGGTGTGCCCCTGCC	gttcactgccgtataggcag	GATGACAGGCAGGGGCACCG
HEK4_1 -32to-15 replace 6*His mismatches 8	GGCACTGCGGCTGGAGGTGG	TTAACCCCCAaacaagtaCGCAGTATGATGGTGATGATGGTGTGCCCCTGCC	gttcactgccgtataggcag	GATGACAGGCAGGGGCACCG
HEK4_1 -32to-15 replace 6*His mismatches 9	GGCACTGCGGCTGGAGGTGG	TTAACCCCCAaacaagtaaGCAGTATGATGGTGATGATGGTGTGCCCCTGCC	gttcactgccgtataggcag	GATGACAGGCAGGGGCACCG
HEK4_1 -32to-15 replace 6*His mismatches 10	GGCACTGCGGCTGGAGGTGG	TTAACCCCCAaacaagtaatCAGTATGATGGTGATGATGGTGTGCCCCTGCC	gttcactgccgtataggcag	GATGACAGGCAGGGGCACCG
HEK4_1 -32to-15 replace 6*His mismatches 11	GGCACTGCGGCTGGAGGTGG	TTAACCCCCAaacaagtaataAGTATGATGGTGATGATGGTGTGCCCCTGCC	gttcactgccgtataggcag	GATGACAGGCAGGGGCACCG
HEK4_1 -32to-15 replace 6*His mismatches 12	GGCACTGCGGCTGGAGGTGG	TTAACCCCCAaacaagtaatagGTATGATGGTGATGATGGTGTGCCCCTGCC	gttcactgccgtataggcag	GATGACAGGCAGGGGCACCG
HEK4_1 -32to-15 replace 6*His mismatches 13	GGCACTGCGGCTGGAGGTGG	TTAACCCCCAaacaagtaatagtTATGATGGTGATGATGGTGTGCCCCTGCC	gttcactgccgtataggcag	GATGACAGGCAGGGGCACCG
HEK4_1 -32to-15 replace 6*His mismatches 14	GGCACTGCGGCTGGAGGTGG	TTAACCCCCAaacaagtaatagtcATGATGGTGATGATGGTGTGCCCCTGCC	gttcactgccgtataggcag	GATGACAGGCAGGGGCACCG
Fig. 2g
VEGFA_1 -34to-3 del 32bp_PBS=8	GATGTCTGCAGGCCAGATGA	AATGTGCCATCTGGAGCCCTCATCACAGGCTGGAG	TTGACGCGGTTCTATCTAGTTACGCGTTAAACCAACTAGAAA	CCCCAGTCACTCCAGCCTGT
VEGFA_1 -34to-3 del 32bp_PBS=9	GATGTCTGCAGGCCAGATGA	AATGTGCCATCTGGAGCCCTCATCACAGGCTGGAGT	TTGACGCGGTTCTATCTAGTTACGCGTTAAACCAACTAGAAA	CCCCAGTCACTCCAGCCTGT
VEGFA_1 -34to-3 del 32bp_PBS=10	GATGTCTGCAGGCCAGATGA	AATGTGCCATCTGGAGCCCTCATCACAGGCTGGAGTG	TTGACGCGGTTCTATCTAGTTACGCGTTAAACCAACTAGAAA	CCCCAGTCACTCCAGCCTGT
VEGFA_1 -34to-3 del 32bp_PBS=11	GATGTCTGCAGGCCAGATGA	AATGTGCCATCTGGAGCCCTCATCACAGGCTGGAGTGA	TTGACGCGGTTCTATCTAGTTACGCGTTAAACCAACTAGAAA	CCCCAGTCACTCCAGCCTGT
VEGFA_1 -34to-3 del 32bp_PBS=12	GATGTCTGCAGGCCAGATGA	AATGTGCCATCTGGAGCCCTCATCACAGGCTGGAGTGAC	TTGACGCGGTTCTATCTAGTTACGCGTTAAACCAACTAGAAA	CCCCAGTCACTCCAGCCTGT
VEGFA_1 -34to-3 del 32bp_PBS=13	GATGTCTGCAGGCCAGATGA	AATGTGCCATCTGGAGCCCTCATCACAGGCTGGAGTGACT	TTGACGCGGTTCTATCTAGTTACGCGTTAAACCAACTAGAAA	CCCCAGTCACTCCAGCCTGT
VEGFA_1 -34to-3 del 32bp_PBS=14	GATGTCTGCAGGCCAGATGA	AATGTGCCATCTGGAGCCCTCATCACAGGCTGGAGTGACTG	TTGACGCGGTTCTATCTAGTTACGCGTTAAACCAACTAGAAA	CCCCAGTCACTCCAGCCTGT
VEGFA_1 -34to-3 del 32bp_PBS=15	GATGTCTGCAGGCCAGATGA	AATGTGCCATCTGGAGCCCTCATCACAGGCTGGAGTGACTGG	TTGACGCGGTTCTATCTAGTTACGCGTTAAACCAACTAGAAA	CCCCAGTCACTCCAGCCTGT
VEGFA_1 -34to-3 del 32bp_PBS=16	GATGTCTGCAGGCCAGATGA	AATGTGCCATCTGGAGCCCTCATCACAGGCTGGAGTGACTGGG	TTGACGCGGTTCTATCTAGTTACGCGTTAAACCAACTAGAAA	CCCCAGTCACTCCAGCCTGT
VEGFA_1 -34to-3 del 32bp_PBS=17	GATGTCTGCAGGCCAGATGA	AATGTGCCATCTGGAGCCCTCATCACAGGCTGGAGTGACTGGGG	TTGACGCGGTTCTATCTAGTTACGCGTTAAACCAACTAGAAA	CCCCAGTCACTCCAGCCTGT
PRNP -39to-1 replace extended loxp_PBS=8	GCAGTGGTGGGGGGCCTTGG	ATGTAGCCGCCAATAACTTCGTATAATGTATGCTATACGAAGTTATAACAAATGTGCTT	TTGACGCGGTTCTATCTAGTTACGCGTTAAACCAACTAGAAA	ACCAACATGAAGCACATGGC
PRNP -39to-1 replace extended loxp_PBS=9	GCAGTGGTGGGGGGCCTTGG	ATGTAGCCGCCAATAACTTCGTATAATGTATGCTATACGAAGTTATAACAAATGTGCTTC	TTGACGCGGTTCTATCTAGTTACGCGTTAAACCAACTAGAAA	ACCAACATGAAGCACATGGC
PRNP -39to-1 replace extended loxp_PBS=10	GCAGTGGTGGGGGGCCTTGG	ATGTAGCCGCCAATAACTTCGTATAATGTATGCTATACGAAGTTATAACAAATGTGCTTCA	TTGACGCGGTTCTATCTAGTTACGCGTTAAACCAACTAGAAA	ACCAACATGAAGCACATGGC
PRNP -39to-1 replace extended loxp_PBS=11	GCAGTGGTGGGGGGCCTTGG	ATGTAGCCGCCAATAACTTCGTATAATGTATGCTATACGAAGTTATAACAAATGTGCTTCAT	TTGACGCGGTTCTATCTAGTTACGCGTTAAACCAACTAGAAA	ACCAACATGAAGCACATGGC
PRNP -39to-1 replace extended loxp_PBS=12	GCAGTGGTGGGGGGCCTTGG	ATGTAGCCGCCAATAACTTCGTATAATGTATGCTATACGAAGTTATAACAAATGTGCTTCATG	TTGACGCGGTTCTATCTAGTTACGCGTTAAACCAACTAGAAA	ACCAACATGAAGCACATGGC
PRNP -39to-1 replace extended loxp_PBS=13	GCAGTGGTGGGGGGCCTTGG	ATGTAGCCGCCAATAACTTCGTATAATGTATGCTATACGAAGTTATAACAAATGTGCTTCATGT	TTGACGCGGTTCTATCTAGTTACGCGTTAAACCAACTAGAAA	ACCAACATGAAGCACATGGC
PRNP -39to-1 replace extended loxp_PBS=14	GCAGTGGTGGGGGGCCTTGG	ATGTAGCCGCCAATAACTTCGTATAATGTATGCTATACGAAGTTATAACAAATGTGCTTCATGTT	TTGACGCGGTTCTATCTAGTTACGCGTTAAACCAACTAGAAA	ACCAACATGAAGCACATGGC
PRNP -39to-1 replace extended loxp_PBS=15	GCAGTGGTGGGGGGCCTTGG	ATGTAGCCGCCAATAACTTCGTATAATGTATGCTATACGAAGTTATAACAAATGTGCTTCATGTTG	TTGACGCGGTTCTATCTAGTTACGCGTTAAACCAACTAGAAA	ACCAACATGAAGCACATGGC
PRNP -39to-1 replace extended loxp_PBS=16	GCAGTGGTGGGGGGCCTTGG	ATGTAGCCGCCAATAACTTCGTATAATGTATGCTATACGAAGTTATAACAAATGTGCTTCATGTTGG	TTGACGCGGTTCTATCTAGTTACGCGTTAAACCAACTAGAAA	ACCAACATGAAGCACATGGC
PRNP -39to-1 replace extended loxp_PBS=17	GCAGTGGTGGGGGGCCTTGG	ATGTAGCCGCCAATAACTTCGTATAATGTATGCTATACGAAGTTATAACAAATGTGCTTCATGTTGGT	TTGACGCGGTTCTATCTAGTTACGCGTTAAACCAACTAGAAA	ACCAACATGAAGCACATGGC
Fig. 3b
EMX1_ insert 5bp	GAGTCCGAGCAGAAGAAGAA	GTGATGGGAGCCCTTCaccatGCTTCTGCCGTTT	TTGACGCGGTTCTATCTAGTTACGCGTTAAACCAACTAGAAA	GTACAAACGGCAGAAGCTGG
EMX1_ insert 10bp	GAGTCCGAGCAGAAGAAGAA	GTGATGGGAGCCCTTCtgctcaccatGCTTCTGCCGTTT	TTGACGCGGTTCTATCTAGTTACGCGTTAAACCAACTAGAAA	GTACAAACGGCAGAAGCTGG
EMX1_ insert 20bp	GAGTCCGAGCAGAAGAAGAA	GTGATGGGAGCCCTTCtcctcgcccttgctcaccatGCTTCTGCCGTTT	TTGACGCGGTTCTATCTAGTTACGCGTTAAACCAACTAGAAA	GTACAAACGGCAGAAGCTGG
EMX1_ insert 30bp	GAGTCCGAGCAGAAGAAGAA	GTGATGGGAGCCCTTCcatgttatcctcctcgcccttgctcaccatGCTTCTGCCGTTT	TTGACGCGGTTCTATCTAGTTACGCGTTAAACCAACTAGAAA	GTACAAACGGCAGAAGCTGG
EMX1_ insert 50bp	GAGTCCGAGCAGAAGAAGAA	GTGATGGGAGCCCTTCatgaactccttgatgatggccatgttatcctcctcgcccttgctcaccatGCTTCTGCCGTTT	TTGACGCGGTTCTATCTAGTTACGCGTTAAACCAACTAGAAA	GTACAAACGGCAGAAGCTGG
EMX1_ insert 80bp	GAGTCCGAGCAGAAGAAGAA	GTGATGGGAGCCCTTCacggagccctccatgtgcaccttgaagcgcatgaactccttgatgatggccatgttatcctcctcgcccttgctcaccatGCTTCTGCCGTTT	TTGACGCGGTTCTATCTAGTTACGCGTTAAACCAACTAGAAA	GTACAAACGGCAGAAGCTGG
EMX1_ insert 100bp	GAGTCCGAGCAGAAGAAGAA	GTGATGGGAGCCCTTCtctcgaactcgtggccgttcacggagccctccatgtgcaccttgaagcgcatgaactccttgatgatggccatgttatcctcctcgcccttgctcaccatGCTTCTGCCGTTT	TTGACGCGGTTCTATCTAGTTACGCGTTAAACCAACTAGAAA	GTACAAACGGCAGAAGCTGG
VEGFA_1_ insert 5bp	GATGTCTGCAGGCCAGATGA	AATGTGCCATCTGGAGCCCTCAaccatGGCTGGAGTGA	TTGACGCGGTTCTATCTAGTTACGCGTTAAACCAACTAGAAA	CCCCAGTCACTCCAGCCTGT
VEGFA_1_ insert 10bp	GATGTCTGCAGGCCAGATGA	AATGTGCCATCTGGAGCCCTCAtgctcaccatGGCTGGAGTGA	TTGACGCGGTTCTATCTAGTTACGCGTTAAACCAACTAGAAA	CCCCAGTCACTCCAGCCTGT
VEGFA_1_ insert 20bp	GATGTCTGCAGGCCAGATGA	AATGTGCCATCTGGAGCCCTCAtcctcgcccttgctcaccatGGCTGGAGTGA	TTGACGCGGTTCTATCTAGTTACGCGTTAAACCAACTAGAAA	CCCCAGTCACTCCAGCCTGT
VEGFA_1_ insert 30bp	GATGTCTGCAGGCCAGATGA	AATGTGCCATCTGGAGCCCTCAcatgttatcctcctcgcccttgctcaccatGGCTGGAGTGA	TTGACGCGGTTCTATCTAGTTACGCGTTAAACCAACTAGAAA	CCCCAGTCACTCCAGCCTGT
VEGFA_1_ insert 50bp	GATGTCTGCAGGCCAGATGA	AATGTGCCATCTGGAGCCCTCAatgaactccttgatgatggccatgttatcctcctcgcccttgctcaccatGGCTGGAGTGA	TTGACGCGGTTCTATCTAGTTACGCGTTAAACCAACTAGAAA	CCCCAGTCACTCCAGCCTGT
VEGFA_1_ insert 80bp	GATGTCTGCAGGCCAGATGA	AATGTGCCATCTGGAGCCCTCAacggagccctccatgtgcaccttgaagcgcatgaactccttgatgatggccatgttatcctcctcgcccttgctcaccatGGCTGGAGTGA	TTGACGCGGTTCTATCTAGTTACGCGTTAAACCAACTAGAAA	CCCCAGTCACTCCAGCCTGT
VEGFA_1_ insert 100bp	GATGTCTGCAGGCCAGATGA	AATGTGCCATCTGGAGCCCTCAtctcgaactcgtggccgttcacggagccctccatgtgcaccttgaagcgcatgaactccttgatgatggccatgttatcctcctcgcccttgctcaccatGGCTGGAGTGA	TTGACGCGGTTCTATCTAGTTACGCGTTAAACCAACTAGAAA	CCCCAGTCACTCCAGCCTGT
Fig. 3d					spacer(Helper-gRNA) sequence
293T-reporter replace 71bp-EXPERT	CACCtAGACCGCCAAGCTGA	TTGGTCACCTTCAGtTTaGCtGTttgaGTcCCtTCaTAaGGcCttCCtTCtCCtTCgCCtTCaATtTCaAAtTCaTGtCCaTTaACGGAGCCCTCC	TTGACGCGGTTCTATCTAGTTACGCGTTAAACCAACTAGAAA	CACATGGAGGGCTCCGTGAA
293T-reporter replace 71bp-EXPERT+Helper gRNA	CACCtAGACCGCCAAGCTGA	TTGGTCACCTTCAGtTTaGCtGTttgaGTcCCtTCaTAaGGcCttCCtTCtCCtTCgCCtTCaATtTCaAAtTCaTGtCCaTTaACGGAGCCCTCC	TTGACGCGGTTCTATCTAGTTACGCGTTAAACCAACTAGAAA	CACATGGAGGGCTCCGTGAA	GAGATCGAGGGtGAGGGtGA
293T-reporter replace 96bp-EXPERT	CACCtAGACCGCCAAGCTGA	TTGGTCACCTTCAGtTTaGCtGTttgaGTcCCtTCaTAaGGcCttCCtTCtCCtTCgCCtTCaATtTCaAAtTCaTGtCCaTTaACGctcCCtTCCATaTGgACtTTaAAGCGCATGAACTCC	TTGACGCGGTTCTATCTAGTTACGCGTTAAACCAACTAGAAA	CAAGGAGTTCATGCGCTTCA
293T-reporter replace 96bp-EXPERT+Helper gRNA	CACCtAGACCGCCAAGCTGA	TTGGTCACCTTCAGtTTaGCtGTttgaGTcCCtTCaTAaGGcCttCCtTCtCCtTCgCCtTCaATtTCaAAtTCaTGtCCaTTaACGctcCCtTCCATaTGgACtTTaAAGCGCATGAACTCC	TTGACGCGGTTCTATCTAGTTACGCGTTAAACCAACTAGAAA	CAAGGAGTTCATGCGCTTCA	CGGCCACGAGTTCGAGATCG
Fig. 3e
EMX1 -88to-1 replace 88bp-EXPERT	GAGTCCGAGCAGAAGAAGAA	GTGATGGGAGCCCTTCggccgttcacggagccctccatgtgcaccttgaagcgcatgaactccttgatgatggccatgttatcctcctcgcccttgctcaccatCCAGGGAG	TTGACGCGGTTCTATCTAGTTACGCGTTAAACCAACTAGAAA	TGCCCCTCCCTCCCTGGCCC
EMX1 -88to-1 replace 88bp-EXPERT+Helper gRNA	GAGTCCGAGCAGAAGAAGAA	GTGATGGGAGCCCTTCggccgttcacggagccctccatgtgcaccttgaagcgcatgaactccttgatgatggccatgttatcctcctcgcccttgctcaccatCCAGGGAG	TTGACGCGGTTCTATCTAGTTACGCGTTAAACCAACTAGAAA	TGCCCCTCCCTCCCTGGCCC	GTACAAACGGCAGAAGCTGG
VEGFA_1 -75to-1 replace 75bp-EXPERT	GATGTCTGCAGGCCAGATGA	AATGTGCCATCTGGAGCCCTCAgccctccatgtgcaccttgaagcgcatgaactccttgatgatggccatgttatcctcctcgcccttgctcaccatATGCTTCCCAG	TTGACGCGGTTCTATCTAGTTACGCGTTAAACCAACTAGAAA	TCTCCCCTGGGAAGCATCCC
VEGFA_1 -75to-1 replace 75bp-EXPERT+Helper gRNA	GATGTCTGCAGGCCAGATGA	AATGTGCCATCTGGAGCCCTCAgccctccatgtgcaccttgaagcgcatgaactccttgatgatggccatgttatcctcctcgcccttgctcaccatATGCTTCCCAG	TTGACGCGGTTCTATCTAGTTACGCGTTAAACCAACTAGAAA	TCTCCCCTGGGAAGCATCCC	CCCCAGTCACTCCAGCCTGT
Fig. 4a
CETP -19 Flag ins-PE2	ACTTACGAGACATGACCTCA	GCTCCGAGTCCGTCCgtgtaccaacGCAGTCAATCTTATCGTCGTCATCCTTGTAATCGATCACCGCTGTGGtagcaaactgGGTCATGTCTCGTAA	TTGACGCGGTTCTATCTAGTTACGCGTTAAACCAACTAGAAA
CETP -19 Flag ins-EXPERT	TGACTGCAGGAAGCTCTGGA	GCTCCGAGTCCGTCCgtgtaccaacGCAGTCAATCTTATCGTCGTCATCCTTGTAATCGATCACCGCTGTGGtagcaaactgGGTCATGTCTCGTAA	TTGACGCGGTTCTATCTAGTTACGCGTTAAACCAACTAGAAA	ACTTACGAGACATGACCTCA
EMX1 -17 loxp+6*His+AscI ins-PE2	GTACAAACGGCAGAAGCTGG	GTGATGGGAGCCCTTCCCACCACTACCGGACTCGGCGCGCCATGATGGTGATGATGGTGATAACTTCGTATAATGTATGCTATACGAAGTTATAGGCCCTCAACAACAAGGCTTCTGCCGTTT	TTGACGCGGTTCTATCTAGTTACGCGTTAAACCAACTAGAAA
EMX1 -17 loxp+6*His+AscI ins-EXPERT	GAGTCCGAGCAGAAGAAGAA	GTGATGGGAGCCCTTCCCACCACTACCGGACTCGGCGCGCCATGATGGTGATGATGGTGATAACTTCGTATAATGTATGCTATACGAAGTTATAGGCCCTCAACAACAAGGCTTCTGCCGTTT	TTGACGCGGTTCTATCTAGTTACGCGTTAAACCAACTAGAAA	GTACAAACGGCAGAAGCTGG
HEK4 -17 Flag+6*His ins-PE2	GGCACTGCGGCTGGAGGTGG	AGGGCCCCCACTGcgtcagagagGCACCAGATGATGGTGATGATGGTGCTTATCGTCGTCATCCTTGTAATCAGTCTCCGCTccggaaaaagCCTCCAGCC	TTGACGCGGTTCTATCTAGTTACGCGTTAAACCAACTAGAAA
HEK4 -17 Flag+6*His ins-EXPERT	CTGGTGCTGTGTGACTACAG	AGGGCCCCCACTGcgtcagagagGCACCAGATGATGGTGATGATGGTGCTTATCGTCGTCATCCTTGTAATCAGTCTCCGCTccggaaaaagCCTCCAGCC	TTGACGCGGTTCTATCTAGTTACGCGTTAAACCAACTAGAAA	GGCACTGCGGCTGGAGGTGG
VEGFA_1 -20 loxp+Flag+AscI ins-PE2	CCCCAGTCACTCCAGCCTGT	AATGTGCCATCTGGAGCCCTCACACTTAACTAAGACATCAAAGGCGCGCCCTTATCGTCGTCATCCTTGTAATCATAACTTCGTATAATGTATGCTATACGAAGTTATGTGAGCGTAGTAAGGAGGGCTGGAGTGA	TTGACGCGGTTCTATCTAGTTACGCGTTAAACCAACTAGAAA
VEGFA_1 -20 loxp+Flag+AscI ins-EXPERT	GATGTCTGCAGGCCAGATGA	AATGTGCCATCTGGAGCCCTCACACTTAACTAAGACATCAAAGGCGCGCCCTTATCGTCGTCATCCTTGTAATCATAACTTCGTATAATGTATGCTATACGAAGTTATGTGAGCGTAGTAAGGAGGGCTGGAGTGA	TTGACGCGGTTCTATCTAGTTACGCGTTAAACCAACTAGAAA	CCCCAGTCACTCCAGCCTGT
CETP -40to-1 del 40bp-PE2	ACTTACGAGACATGACCTCA	GCTCCGAGTCCGTCCTGAGGTCATGTCTCGTAA	TTGACGCGGTTCTATCTAGTTACGCGTTAAACCAACTAGAAA
CETP -40to-1 del 40bp-EXPERT	TGACTGCAGGAAGCTCTGGA	GCTCCGAGTCCGTCCTGAGGTCATGTCTCGTAA	TTGACGCGGTTCTATCTAGTTACGCGTTAAACCAACTAGAAA	ACTTACGAGACATGACCTCA
EMX1 -32to-3 del 30bp-PE2	GTACAAACGGCAGAAGCTGG	GTGATGGGAGCCCTTCTTCAGCTTCTGCCGTTT	TTGACGCGGTTCTATCTAGTTACGCGTTAAACCAACTAGAAA
EMX1 -32to-3 del 30bp-EXPERT	GAGTCCGAGCAGAAGAAGAA	GTGATGGGAGCCCTTCTTCAGCTTCTGCCGTTT	TTGACGCGGTTCTATCTAGTTACGCGTTAAACCAACTAGAAA	GTACAAACGGCAGAAGCTGG
PRNP -39to-1 del 39bp-PE2	ACCAACATGAAGCACATGGC	ATGTAGCCGCCAATGTGCTTCATGTT	TTGACGCGGTTCTATCTAGTTACGCGTTAAACCAACTAGAAA
PRNP -39to-1 del 39bp-EXPERT	GCAGTGGTGGGGGGCCTTGG	ATGTAGCCGCCAATGTGCTTCATGTT	TTGACGCGGTTCTATCTAGTTACGCGTTAAACCAACTAGAAA	ACCAACATGAAGCACATGGC
VEGFA_1 -34to-3 del 32bp-PE2	CCCCAGTCACTCCAGCCTGT	AATGTGCCATCTGGAGCCCTCATCACAGGCTGGAGTGA	TTGACGCGGTTCTATCTAGTTACGCGTTAAACCAACTAGAAA
VEGFA_1 -34to-3 del 32bp-EXPERT	GATGTCTGCAGGCCAGATGA	AATGTGCCATCTGGAGCCCTCATCACAGGCTGGAGTGA	TTGACGCGGTTCTATCTAGTTACGCGTTAAACCAACTAGAAA	CCCCAGTCACTCCAGCCTGT
GFAP -43to-1 replace extended loxp-PE2	TGGCTGGGCTTTGTGACTGT	TTCCAACTCCTCCTATAACTTCGTATAATGTATGCTATACGAAGTTATAACAATcgcGTCACAAAGCCCA	TTGACGCGGTTCTATCTAGTTACGCGTTAAACCAACTAGAAA
GFAP -43to-1 replace extended loxp-EXPERT	AGCCTGTGTCCATATAAAGG	TTCCAACTCCTCCTATAACTTCGTATAATGTATGCTATACGAAGTTATAACAATcgcGTCACAAAGCCCA	TTGACGCGGTTCTATCTAGTTACGCGTTAAACCAACTAGAAA	TGGCTGGGCTTTGTGACTGT
HEK4 -37to-1 replace extended loxp-PE2	GGCACTGCGGCTGGAGGTGG	AGGGCCCCCACTGATAACTTCGTATAATGTATGCTATACGAAGTTATAACCCTCCAGCC	TTGACGCGGTTCTATCTAGTTACGCGTTAAACCAACTAGAAA
HEK4 -37to-1 replace extended loxp-EXPERT	CTGGTGCTGTGTGACTACAG	AGGGCCCCCACTGATAACTTCGTATAATGTATGCTATACGAAGTTATAACCCTCCAGCC	TTGACGCGGTTCTATCTAGTTACGCGTTAAACCAACTAGAAA	GGCACTGCGGCTGGAGGTGG
LMNA -36to-1 replace extended loxp-PE2	CCTTTTCCGCCAGCAGCCGC	GGCGAAGCTTCGAGACCTGGAATAACTTCGTATAATGTATGCTATACGAAGTTATgcGCTGCTGGCG	TTGACGCGGTTCTATCTAGTTACGCGTTAAACCAACTAGAAA
LMNA -36to-1 replace extended loxp-EXPERT	CACGGGCCAGTGAGTCCTCC	GGCGAAGCTTCGAGACCTGGAATAACTTCGTATAATGTATGCTATACGAAGTTATgcGCTGCTGGCG	TTGACGCGGTTCTATCTAGTTACGCGTTAAACCAACTAGAAA	CCTTTTCCGCCAGCAGCCGC
PRNP -39to-1 replace extended loxp-PE2	ACCAACATGAAGCACATGGC	ATGTAGCCGCCAATAACTTCGTATAATGTATGCTATACGAAGTTATAACAAATGTGCTTCATGTT	TTGACGCGGTTCTATCTAGTTACGCGTTAAACCAACTAGAAA
PRNP -39to-1 replace extended loxp-EXPERT	GCAGTGGTGGGGGGCCTTGG	ATGTAGCCGCCAATAACTTCGTATAATGTATGCTATACGAAGTTATAACAAATGTGCTTCATGTT	TTGACGCGGTTCTATCTAGTTACGCGTTAAACCAACTAGAAA	ACCAACATGAAGCACATGGC
Fig. 4d
VEGFA 36bp deletion and 78bp insertion-twinPE-pegRNA1	GATGTCTGCAGGCCAGATGA	CAGGGGCCACAGctctcaaacaTGACAATATGATGGTGATGATGGTGCTTATCGTCGTCATCCTTGTAATCGTGCCATCTttgtaaacagTCTGGCCTGCAGA	TTGACGCGGTTCTATCTAGTTACGCGTTAAACCAACTAGAAA
VEGFA 36bp deletion and 78bp insertion-twinPE-pegRNA2	GAGCCCAGGGCTGGGCACAG	ctgtttacaaAGATGGCACGATTACAAGGATGACGACGATAAGCACCATCATCACCATCATATTGTCAtgtttgagagCTGTGGCCCCTGTGCCCAGCC	TTGACGCGGTTCTATCTAGTTACGCGTTAAACCAACTAGAAA
VEGFA 36bp deletion and 78bp insertion-EXPERT	ATTGTCAGAGGGACACACTG	GCACAGGGGCCACAGctctcaaacaTGACAATATGATGGTGATGATGGTGCTTATCGTCGTCATCCTTGTAATCGTGCCATCTttgtaaacagTCTGGCCTGCAGA	TTGACGCGGTTCTATCTAGTTACGCGTTAAACCAACTAGAAA	GATGTCTGCAGGCCAGATGA
LMNA 36bp replacement-twinPE-pegRNA1	CCTTTTCCGCCAGCAGCCGC	TGGAATAACTTCGTATAATGTATGCTATACGAAGTTATgcGCTGCTGGCG	TTGACGCGGTTCTATCTAGTTACGCGTTAAACCAACTAGAAA
LMNA 36bp replacement-twinPE-pegRNA2	GGCGAAGCTTCGAGACCTGG	gcATAACTTCGTATAGCATACATTATACGAAGTTATTCCAGGTCTCGAAGC	TTGACGCGGTTCTATCTAGTTACGCGTTAAACCAACTAGAAA
LMNA 36bp replacement-EXPERT	CACGGGCCAGTGAGTCCTCC	GGCGAAGCTTCGAGACCTGGAATAACTTCGTATAATGTATGCTATACGAAGTTATgcGCTGCTGGCG	TTGACGCGGTTCTATCTAGTTACGCGTTAAACCAACTAGAAA	CCTTTTCCGCCAGCAGCCGC
VEGFA_1 37bp deletion and 103bp insertion-twinPE-pegRNA1	CCCCAGTCACTCCAGCCTGT	AcacttaactaAGACATCAAAGGCGCGCCCTTATCGTCGTCATCCTTGTAATCATAACTTCGTATAATGTATGCTATACGAAGTTATGTGAGCGtagtaaggagGGCTGGAGTGA	TTGACGCGGTTCTATCTAGTTACGCGTTAAACCAACTAGAAA
VEGFA_1 37bp deletion and 103bp insertion-twinPE-pegRNA2	TGCCATCTGGAGCCCTCATC	ctccttactaCGCTCACATAACTTCGTATAGCATACATTATACGAAGTTATGATTACAAGGATGACGACGATAAGGGCGCGCCTTTGATGTCTtagttaagtgTGAGGGCTCCAGA	TTGACGCGGTTCTATCTAGTTACGCGTTAAACCAACTAGAAA
VEGFA_1 37bp deletion and 103bp insertion-EXPERT	GATGTCTGCAGGCCAGATGA	AATGTGCCATCTGGAGCCCTCACACTTAACTAAGACATCAAAGGCGCGCCCTTATCGTCGTCATCCTTGTAATCATAACTTCGTATAATGTATGCTATACGAAGTTATGTGAGCGTAGTAAGGAGGGCTGGAGTGA	TTGACGCGGTTCTATCTAGTTACGCGTTAAACCAACTAGAAA	CCCCAGTCACTCCAGCCTGT
HEK4 37bp deletion and 79bp insertion-twinPE-pegRNA1	GGCACTGCGGCTGGAGGTGG	AGAGGGCAGGGCCCCCACTGcgtcagagagGCACCAGATGATGGTGATGATGGTGCTTATCGTCGTCATCCTTGTAATCAGTCTCCGCTccggaaaaagCCTCCAGCC	TTGACGCGGTTCTATCTAGTTACGCGTTAAACCAACTAGAAA
HEK4 37bp deletion and 79bp insertion-twinPE-pegRNA2	TGGAGGCGGGGGCTCAGAGA	ctttttccggAGCGGAGACTGATTACAAGGATGACGACGATAAGCACCATCATCACCATCATCTGGTGCctctctgacgCAGTGGGGGCCCTGCCCTCTCTGAGCCCCC	TTGACGCGGTTCTATCTAGTTACGCGTTAAACCAACTAGAAA
HEK4 37bp deletion and 79bp insertion-EXPERT	CTGGTGCTGTGTGACTACAG	AGGGCCCCCACTGcgtcagagagGCACCAGATGATGGTGATGATGGTGCTTATCGTCGTCATCCTTGTAATCAGTCTCCGCTccggaaaaagCCTCCAGCC	TTGACGCGGTTCTATCTAGTTACGCGTTAAACCAACTAGAAA	GGCACTGCGGCTGGAGGTGG
Fig. 4e
EXPERT(EMX1 -17 loxp+6*His+AscI ins)	GAGTCCGAGCAGAAGAAGAA	GTGATGGGAGCCCTTCCCACCACTACCGGACTCGGCGCGCCATGATGGTGATGATGGTGATAACTTCGTATAATGTATGCTATACGAAGTTATAGGCCCTCAACAACAAGGCTTCTGCCGTTT	TTGACGCGGTTCTATCTAGTTACGCGTTAAACCAACTAGAAA	GTACAAACGGCAGAAGCTGG
EXPERT(VEGFA_1 -34to-3 del 32bp)	GATGTCTGCAGGCCAGATGA	AATGTGCCATCTGGAGCCCTCATCACAGGCTGGAGTGA	TTGACGCGGTTCTATCTAGTTACGCGTTAAACCAACTAGAAA	CCCCAGTCACTCCAGCCTGT
Fig. 4f
EXPERT(EMX1 -17 loxp+6*His+AscI ins)	GAGTCCGAGCAGAAGAAGAA	GTGATGGGAGCCCTTCCCACCACTACCGGACTCGGCGCGCCATGATGGTGATGATGGTGATAACTTCGTATAATGTATGCTATACGAAGTTATAGGCCCTCAACAACAAGGCTTCTGCCGTTT	TTGACGCGGTTCTATCTAGTTACGCGTTAAACCAACTAGAAA	GTACAAACGGCAGAAGCTGG
EXPERT(VEGFA_1 -34to-3 del 32bp)	GATGTCTGCAGGCCAGATGA	AATGTGCCATCTGGAGCCCTCATCACAGGCTGGAGTGA	TTGACGCGGTTCTATCTAGTTACGCGTTAAACCAACTAGAAA	CCCCAGTCACTCCAGCCTGT
Fig. 5a					spacer(nicking sgRNA) sequence
EMX1 -32to-1 del 32bp-PE2max	GTACAAACGGCAGAAGCTGG	GTGATGGGAGCCCTTCCAGCTTCTGCCGTTT	TTGACGCGGTTCTATCTAGTTACGCGTTAAACCAACTAGAAA
EMX1 -32to-1 del 32bp-EXPERTmax	GAGTCCGAGCAGAAGAAGAA	GTGATGGGAGCCCTTCCAGCTTCTGCCGTTT	TTGACGCGGTTCTATCTAGTTACGCGTTAAACCAACTAGAAA	GTACAAACGGCAGAAGCTGG
EMX1 -32to-1 del 32bp-PE3max	GTACAAACGGCAGAAGCTGG	GTGATGGGAGCCCTTCCAGCTTCTGCCGTTT	TTGACGCGGTTCTATCTAGTTACGCGTTAAACCAACTAGAAA		CTCCCCATTGGCCTGCTTCG
EMX1 -32to-1 del 32bp-EXPERTmax+nicking sgRNA	GAGTCCGAGCAGAAGAAGAA	GTGATGGGAGCCCTTCCAGCTTCTGCCGTTT	TTGACGCGGTTCTATCTAGTTACGCGTTAAACCAACTAGAAA	GTACAAACGGCAGAAGCTGG	CTCCCCATTGGCCTGCTTCG
EMX1 -32to-1 del 32bp-PE4max	GTACAAACGGCAGAAGCTGG	GTGATGGGAGCCCTTCCAGCTTCTGCCGTTT	TTGACGCGGTTCTATCTAGTTACGCGTTAAACCAACTAGAAA
EMX1 -32to-1 del 32bp-EXPERTmax+MLH1dn	GAGTCCGAGCAGAAGAAGAA	GTGATGGGAGCCCTTCCAGCTTCTGCCGTTT	TTGACGCGGTTCTATCTAGTTACGCGTTAAACCAACTAGAAA	GTACAAACGGCAGAAGCTGG
EMX1 -32to-1 del 32bp-PE5max	GTACAAACGGCAGAAGCTGG	GTGATGGGAGCCCTTCCAGCTTCTGCCGTTT	TTGACGCGGTTCTATCTAGTTACGCGTTAAACCAACTAGAAA		CTCCCCATTGGCCTGCTTCG
EMX1 -32to-1 del 32bp-EXPERTmax+nicking sgRNA+MLH1dn	GAGTCCGAGCAGAAGAAGAA	GTGATGGGAGCCCTTCCAGCTTCTGCCGTTT	TTGACGCGGTTCTATCTAGTTACGCGTTAAACCAACTAGAAA	GTACAAACGGCAGAAGCTGG	CTCCCCATTGGCCTGCTTCG
VEGFA_1 -36to-1 del 36bp-PE2max	CCCCAGTCACTCCAGCCTGT	AATGTGCCATCTGGAGCCCTCAAGGCTGGAGTGA	TTGACGCGGTTCTATCTAGTTACGCGTTAAACCAACTAGAAA
VEGFA_1 -36to-1 del 36bp-EXPERTmax	GATGTCTGCAGGCCAGATGA	AATGTGCCATCTGGAGCCCTCAAGGCTGGAGTGA	TTGACGCGGTTCTATCTAGTTACGCGTTAAACCAACTAGAAA	CCCCAGTCACTCCAGCCTGT
VEGFA_1 -36to-1 del 36bp-PE3max	CCCCAGTCACTCCAGCCTGT	AATGTGCCATCTGGAGCCCTCAAGGCTGGAGTGA	TTGACGCGGTTCTATCTAGTTACGCGTTAAACCAACTAGAAA		GAGCCCAGGGCTGGGCACAG
VEGFA_1 -36to-1 del 36bp-EXPERTmax+nicking sgRNA	GATGTCTGCAGGCCAGATGA	AATGTGCCATCTGGAGCCCTCAAGGCTGGAGTGA	TTGACGCGGTTCTATCTAGTTACGCGTTAAACCAACTAGAAA	CCCCAGTCACTCCAGCCTGT	GAGCCCAGGGCTGGGCACAG
VEGFA_1 -36to-1 del 36bp-PE4max	CCCCAGTCACTCCAGCCTGT	AATGTGCCATCTGGAGCCCTCAAGGCTGGAGTGA	TTGACGCGGTTCTATCTAGTTACGCGTTAAACCAACTAGAAA
VEGFA_1 -36to-1 del 36bp-EXPERTmax+MLH1dn	GATGTCTGCAGGCCAGATGA	AATGTGCCATCTGGAGCCCTCAAGGCTGGAGTGA	TTGACGCGGTTCTATCTAGTTACGCGTTAAACCAACTAGAAA	CCCCAGTCACTCCAGCCTGT
VEGFA_1 -36to-1 del 36bp-PE5max	CCCCAGTCACTCCAGCCTGT	AATGTGCCATCTGGAGCCCTCAAGGCTGGAGTGA	TTGACGCGGTTCTATCTAGTTACGCGTTAAACCAACTAGAAA		GAGCCCAGGGCTGGGCACAG
VEGFA_1 -36to-1 del 36bp-EXPERTmax+nicking sgRNA+MLH1dn	GATGTCTGCAGGCCAGATGA	AATGTGCCATCTGGAGCCCTCAAGGCTGGAGTGA	TTGACGCGGTTCTATCTAGTTACGCGTTAAACCAACTAGAAA	CCCCAGTCACTCCAGCCTGT	GAGCCCAGGGCTGGGCACAG
EMX1 -17 Flag ins-PE2max	GTACAAACGGCAGAAGCTGG	GTGATGGGAGCCCTTCccaccactacCGGACTCCTTATCGTCGTCATCCTTGTAATCAGGCCCTcaacaacaagGCTTCTGCCGTTT	TTGACGCGGTTCTATCTAGTTACGCGTTAAACCAACTAGAAA
EMX1 -17 Flag ins-EXPERTmax	GAGTCCGAGCAGAAGAAGAA	GTGATGGGAGCCCTTCccaccactacCGGACTCCTTATCGTCGTCATCCTTGTAATCAGGCCCTcaacaacaagGCTTCTGCCGTTT	TTGACGCGGTTCTATCTAGTTACGCGTTAAACCAACTAGAAA	GTACAAACGGCAGAAGCTGG
EMX1 -17 Flag ins-PE3max	GTACAAACGGCAGAAGCTGG	GTGATGGGAGCCCTTCccaccactacCGGACTCCTTATCGTCGTCATCCTTGTAATCAGGCCCTcaacaacaagGCTTCTGCCGTTT	TTGACGCGGTTCTATCTAGTTACGCGTTAAACCAACTAGAAA		CTCCCCATTGGCCTGCTTCG
EMX1 -17 Flag ins-EXPERTmax+nicking sgRNA	GAGTCCGAGCAGAAGAAGAA	GTGATGGGAGCCCTTCccaccactacCGGACTCCTTATCGTCGTCATCCTTGTAATCAGGCCCTcaacaacaagGCTTCTGCCGTTT	TTGACGCGGTTCTATCTAGTTACGCGTTAAACCAACTAGAAA	GTACAAACGGCAGAAGCTGG	CTCCCCATTGGCCTGCTTCG
EMX1 -17 Flag ins-PE4max	GTACAAACGGCAGAAGCTGG	GTGATGGGAGCCCTTCccaccactacCGGACTCCTTATCGTCGTCATCCTTGTAATCAGGCCCTcaacaacaagGCTTCTGCCGTTT	TTGACGCGGTTCTATCTAGTTACGCGTTAAACCAACTAGAAA
EMX1 -17 Flag ins-EXPERTmax+MLH1dn	GAGTCCGAGCAGAAGAAGAA	GTGATGGGAGCCCTTCccaccactacCGGACTCCTTATCGTCGTCATCCTTGTAATCAGGCCCTcaacaacaagGCTTCTGCCGTTT	TTGACGCGGTTCTATCTAGTTACGCGTTAAACCAACTAGAAA	GTACAAACGGCAGAAGCTGG
EMX1 -17 Flag ins-PE5max	GTACAAACGGCAGAAGCTGG	GTGATGGGAGCCCTTCccaccactacCGGACTCCTTATCGTCGTCATCCTTGTAATCAGGCCCTcaacaacaagGCTTCTGCCGTTT	TTGACGCGGTTCTATCTAGTTACGCGTTAAACCAACTAGAAA		CTCCCCATTGGCCTGCTTCG
EMX1 -17 Flag ins-EXPERTmax+nicking sgRNA+MLH1dn	GAGTCCGAGCAGAAGAAGAA	GTGATGGGAGCCCTTCccaccactacCGGACTCCTTATCGTCGTCATCCTTGTAATCAGGCCCTcaacaacaagGCTTCTGCCGTTT	TTGACGCGGTTCTATCTAGTTACGCGTTAAACCAACTAGAAA	GTACAAACGGCAGAAGCTGG	CTCCCCATTGGCCTGCTTCG
EMX1 -34to-1 replace loxp-PE2max	GTACAAACGGCAGAAGCTGG	GTGATGGGAGCCCTTCATAACTTCGTATAATGTATGCTATACGAAGTTATGCTTCTGCCGTTT	TTGACGCGGTTCTATCTAGTTACGCGTTAAACCAACTAGAAA
EMX1 -34to-1 replace loxp-EXPERTmax	GAGTCCGAGCAGAAGAAGAA	GTGATGGGAGCCCTTCATAACTTCGTATAATGTATGCTATACGAAGTTATGCTTCTGCCGTTT	TTGACGCGGTTCTATCTAGTTACGCGTTAAACCAACTAGAAA	GTACAAACGGCAGAAGCTGG
EMX1 -34to-1 replace loxp-PE3max	GTACAAACGGCAGAAGCTGG	GTGATGGGAGCCCTTCATAACTTCGTATAATGTATGCTATACGAAGTTATGCTTCTGCCGTTT	TTGACGCGGTTCTATCTAGTTACGCGTTAAACCAACTAGAAA		CTCCCCATTGGCCTGCTTCG
EMX1 -34to-1 replace loxp-EXPERTmax+nicking sgRNA	GAGTCCGAGCAGAAGAAGAA	GTGATGGGAGCCCTTCATAACTTCGTATAATGTATGCTATACGAAGTTATGCTTCTGCCGTTT	TTGACGCGGTTCTATCTAGTTACGCGTTAAACCAACTAGAAA	GTACAAACGGCAGAAGCTGG	CTCCCCATTGGCCTGCTTCG
EMX1 -34to-1 replace loxp-PE4max	GTACAAACGGCAGAAGCTGG	GTGATGGGAGCCCTTCATAACTTCGTATAATGTATGCTATACGAAGTTATGCTTCTGCCGTTT	TTGACGCGGTTCTATCTAGTTACGCGTTAAACCAACTAGAAA
EMX1 -34to-1 replace loxp-EXPERTmax+MLH1dn	GAGTCCGAGCAGAAGAAGAA	GTGATGGGAGCCCTTCATAACTTCGTATAATGTATGCTATACGAAGTTATGCTTCTGCCGTTT	TTGACGCGGTTCTATCTAGTTACGCGTTAAACCAACTAGAAA	GTACAAACGGCAGAAGCTGG
EMX1 -34to-1 replace loxp-PE5max	GTACAAACGGCAGAAGCTGG	GTGATGGGAGCCCTTCATAACTTCGTATAATGTATGCTATACGAAGTTATGCTTCTGCCGTTT	TTGACGCGGTTCTATCTAGTTACGCGTTAAACCAACTAGAAA		CTCCCCATTGGCCTGCTTCG
EMX1 -34to-1 replace loxp-EXPERTmax+nicking sgRNA+MLH1dn	GAGTCCGAGCAGAAGAAGAA	GTGATGGGAGCCCTTCATAACTTCGTATAATGTATGCTATACGAAGTTATGCTTCTGCCGTTT	TTGACGCGGTTCTATCTAGTTACGCGTTAAACCAACTAGAAA	GTACAAACGGCAGAAGCTGG	CTCCCCATTGGCCTGCTTCG
Fig. 5b
CETP -19 Flag ins, K562-PE2max	ACTTACGAGACATGACCTCA	GCTCCGAGTCCGTCCgtgtaccaacGCAGTCAATCTTATCGTCGTCATCCTTGTAATCGATCACCGCTGTGGtagcaaactgGGTCATGTCTCGTAA	TTGACGCGGTTCTATCTAGTTACGCGTTAAACCAACTAGAAA
CETP -19 Flag ins, K562-EXPERTmax	TGACTGCAGGAAGCTCTGGA	GCTCCGAGTCCGTCCgtgtaccaacGCAGTCAATCTTATCGTCGTCATCCTTGTAATCGATCACCGCTGTGGtagcaaactgGGTCATGTCTCGTAA	TTGACGCGGTTCTATCTAGTTACGCGTTAAACCAACTAGAAA	ACTTACGAGACATGACCTCA
GFAP -43to-1 replace extended loxp, K562-PE2max	TGGCTGGGCTTTGTGACTGT	TTCCAACTCCTCCTATAACTTCGTATAATGTATGCTATACGAAGTTATAACAATcgcGTCACAAAGCCCA	TTGACGCGGTTCTATCTAGTTACGCGTTAAACCAACTAGAAA
GFAP -43to-1 replace extended loxp, K562-EXPERTmax	AGCCTGTGTCCATATAAAGG	TTCCAACTCCTCCTATAACTTCGTATAATGTATGCTATACGAAGTTATAACAATcgcGTCACAAAGCCCA	TTGACGCGGTTCTATCTAGTTACGCGTTAAACCAACTAGAAA	TGGCTGGGCTTTGTGACTGT
EMX1 -17 Flag ins, K562-PE2max	GTACAAACGGCAGAAGCTGG	GTGATGGGAGCCCTTCccaccactacCGGACTCCTTATCGTCGTCATCCTTGTAATCAGGCCCTcaacaacaagGCTTCTGCCGTTT	TTGACGCGGTTCTATCTAGTTACGCGTTAAACCAACTAGAAA
EMX1 -17 Flag ins, K562-EXPERTmax	GAGTCCGAGCAGAAGAAGAA	GTGATGGGAGCCCTTCccaccactacCGGACTCCTTATCGTCGTCATCCTTGTAATCAGGCCCTcaacaacaagGCTTCTGCCGTTT	TTGACGCGGTTCTATCTAGTTACGCGTTAAACCAACTAGAAA	GTACAAACGGCAGAAGCTGG
HEXA_2 -38to-1 replace Flag+AscI, K562-PE2max	ctttcaccttcaaatgccag	gtacctgaaccgtatatcctatgGGCGCGCCcaccatCTTATCGTCGTCATCCTTGTAATCgcatttgaaggtgaa	TTGACGCGGTTCTATCTAGTTACGCGTTAAACCAACTAGAAA
HEXA_2 -38to-1 replace Flag+AscI, K562-EXPERTmax	atccttccagtcagggccat	gtacctgaaccgtatatcctatgGGCGCGCCcaccatCTTATCGTCGTCATCCTTGTAATCgcatttgaaggtgaa	TTGACGCGGTTCTATCTAGTTACGCGTTAAACCAACTAGAAA	ctttcaccttcaaatgccag
Fig. 5c
EMX1 -17 Flag ins, Jurkat-PE2max	GTACAAACGGCAGAAGCTGG	GTGATGGGAGCCCTTCccaccactacCGGACTCCTTATCGTCGTCATCCTTGTAATCAGGCCCTcaacaacaagGCTTCTGCCGTTT	TTGACGCGGTTCTATCTAGTTACGCGTTAAACCAACTAGAAA
EMX1 -17 Flag ins, Jurkat-EXPERTmax	GAGTCCGAGCAGAAGAAGAA	GTGATGGGAGCCCTTCccaccactacCGGACTCCTTATCGTCGTCATCCTTGTAATCAGGCCCTcaacaacaagGCTTCTGCCGTTT	TTGACGCGGTTCTATCTAGTTACGCGTTAAACCAACTAGAAA	GTACAAACGGCAGAAGCTGG
LMNA -35to-1 del 35bp, Jurkat-PE2max	CCTTTTCCGCCAGCAGCCGC	GGCGAAGCTTCGAGACCTGGAGGCTGCTGGCG	TTGACGCGGTTCTATCTAGTTACGCGTTAAACCAACTAGAAA
LMNA -35to-1 del 35bp, Jurkat-EXPERTmax	CACGGGCCAGTGAGTCCTCC	GGCGAAGCTTCGAGACCTGGAGGCTGCTGGCG	TTGACGCGGTTCTATCTAGTTACGCGTTAAACCAACTAGAAA	CCTTTTCCGCCAGCAGCCGC
HEXA_2 -38to-1 replace Flag+AscI, Jurkat-PE2max	ctttcaccttcaaatgccag	gtacctgaaccgtatatcctatgGGCGCGCCcaccatCTTATCGTCGTCATCCTTGTAATCgcatttgaaggtgaa	TTGACGCGGTTCTATCTAGTTACGCGTTAAACCAACTAGAAA
HEXA_2 -38to-1 replace Flag+AscI, Jurkat-EXPERTmax	atccttccagtcagggccat	gtacctgaaccgtatatcctatgGGCGCGCCcaccatCTTATCGTCGTCATCCTTGTAATCgcatttgaaggtgaa	TTGACGCGGTTCTATCTAGTTACGCGTTAAACCAACTAGAAA	ctttcaccttcaaatgccag
VEGFA_1 -36to-1 del 36bp, Jurkat-PE2max	CCCCAGTCACTCCAGCCTGT	AATGTGCCATCTGGAGCCCTCAAGGCTGGAGTGA	TTGACGCGGTTCTATCTAGTTACGCGTTAAACCAACTAGAAA
VEGFA_1 -36to-1 del 36bp, Jurkat-EXPERTmax	GATGTCTGCAGGCCAGATGA	AATGTGCCATCTGGAGCCCTCAAGGCTGGAGTGA	TTGACGCGGTTCTATCTAGTTACGCGTTAAACCAACTAGAAA	CCCCAGTCACTCCAGCCTGT
Fig. 5d
CETP -19 Flag ins, Hela-PE2max	ACTTACGAGACATGACCTCA	GCTCCGAGTCCGTCCgtgtaccaacGCAGTCAATCTTATCGTCGTCATCCTTGTAATCGATCACCGCTGTGGtagcaaactgGGTCATGTCTCGTAA	TTGACGCGGTTCTATCTAGTTACGCGTTAAACCAACTAGAAA
CETP -19 Flag ins, Hela-EXPERTmax	TGACTGCAGGAAGCTCTGGA	GCTCCGAGTCCGTCCgtgtaccaacGCAGTCAATCTTATCGTCGTCATCCTTGTAATCGATCACCGCTGTGGtagcaaactgGGTCATGTCTCGTAA	TTGACGCGGTTCTATCTAGTTACGCGTTAAACCAACTAGAAA	ACTTACGAGACATGACCTCA
GFAP -43to-1 replace extended loxp, Hela-PE2max	TGGCTGGGCTTTGTGACTGT	TTCCAACTCCTCCTATAACTTCGTATAATGTATGCTATACGAAGTTATAACAATcgcGTCACAAAGCCCA	TTGACGCGGTTCTATCTAGTTACGCGTTAAACCAACTAGAAA
GFAP -43to-1 replace extended loxp, Hela-EXPERTmax	AGCCTGTGTCCATATAAAGG	TTCCAACTCCTCCTATAACTTCGTATAATGTATGCTATACGAAGTTATAACAATcgcGTCACAAAGCCCA	TTGACGCGGTTCTATCTAGTTACGCGTTAAACCAACTAGAAA	TGGCTGGGCTTTGTGACTGT
HEXA_2 -38to-1 replace Flag+AscI, Hela-PE2max	ctttcaccttcaaatgccag	gtacctgaaccgtatatcctatgGGCGCGCCcaccatCTTATCGTCGTCATCCTTGTAATCgcatttgaaggtgaa	TTGACGCGGTTCTATCTAGTTACGCGTTAAACCAACTAGAAA
HEXA_2 -38to-1 replace Flag+AscI, Hela-EXPERTmax	atccttccagtcagggccat	gtacctgaaccgtatatcctatgGGCGCGCCcaccatCTTATCGTCGTCATCCTTGTAATCgcatttgaaggtgaa	TTGACGCGGTTCTATCTAGTTACGCGTTAAACCAACTAGAAA	ctttcaccttcaaatgccag
LMNA -35to-1 del 35bp, Hela-PE2max	CCTTTTCCGCCAGCAGCCGC	GGCGAAGCTTCGAGACCTGGAGGCTGCTGGCG	TTGACGCGGTTCTATCTAGTTACGCGTTAAACCAACTAGAAA
LMNA -35to-1 del 35bp, Hela-EXPERTmax	CACGGGCCAGTGAGTCCTCC	GGCGAAGCTTCGAGACCTGGAGGCTGCTGGCG	TTGACGCGGTTCTATCTAGTTACGCGTTAAACCAACTAGAAA	CCTTTTCCGCCAGCAGCCGC
Fig. 5e
mIfnar1 -34to-1 replace loxp, N2a-PE2max	AGACGGGAACATGTGGGCAC	GACTTCTGCCAGATATAACTTCGTATAATGTATGCTATACGAAGTTATGCCCACATGTTCCC	TTGACGCGGTTCTATCTAGTTACGCGTTAAACCAACTAGAAA
mIfnar1 -34to-1 replace loxp, N2a-EXPERTmax	TCAGTTACACCATACGAATC	GACTTCTGCCAGATATAACTTCGTATAATGTATGCTATACGAAGTTATGCCCACATGTTCCC	TTGACGCGGTTCTATCTAGTTACGCGTTAAACCAACTAGAAA	AGACGGGAACATGTGGGCAC
mTgfb1 -32to-1 replace Flag+AscI, N2a-PE2max	GCAACATGTGGAACTCTACC	GGGCTGACCTGTGggcgcgccCTTATCGTCGTCATCCTTGTAATCAGAGTTCCACATG	TTGACGCGGTTCTATCTAGTTACGCGTTAAACCAACTAGAAA
mTgfb1 -32to-1 replace Flag+AscI, N2a-EXPERTmax	GAGCCTGAGAGGTGGCACAC	GGGCTGACCTGTGggcgcgccCTTATCGTCGTCATCCTTGTAATCAGAGTTCCACATG	TTGACGCGGTTCTATCTAGTTACGCGTTAAACCAACTAGAAA	GCAACATGTGGAACTCTACC
Fig. 5f
susANTXR1 -17 Flag ins, PFF-PE2max	GCTCATCTGCGCCGGGCAAG	GGTCAAATCCCCCGcgtagttactGACCCCCCTTATCGTCGTCATCCTTGTAATCTTCTTCCCTGatcaaaaaccGCCCGGCGCA	TTGACGCGGTTCTATCTAGTTACGCGTTAAACCAACTAGAAA
susANTXR1 -17 Flag ins, PFF-EXPERTmax	GGGGGTCCAGCCTGCTACGG	GGTCAAATCCCCCGcgtagttactGACCCCCCTTATCGTCGTCATCCTTGTAATCTTCTTCCCTGatcaaaaaccGCCCGGCGCA	TTGACGCGGTTCTATCTAGTTACGCGTTAAACCAACTAGAAA	GCTCATCTGCGCCGGGCAAG
susCALR -41to-1 replace anti-JEV mutation, PFF-PE2max	TTCCCACATAAGGGTACTCC	TCTGTAGCCCTAGCttgatgatggccatgttatcctcctcgcccttgcTTTTcatGTACCCTTATGTGG	TTGACGCGGTTCTATCTAGTTACGCGTTAAACCAACTAGAAA
susCALR -41to-1 replace anti-JEV mutation, PFF-EXPERTmax	CCTCACTATCGTCCCTTGCT	TCTGTAGCCCTAGCttgatgatggccatgttatcctcctcgcccttgcTTTTcatGTACCCTTATGTGG	TTGACGCGGTTCTATCTAGTTACGCGTTAAACCAACTAGAAA	TTCCCACATAAGGGTACTCC
Fig. 5h					spacer(nicking sgRNA) sequence
CFTR 4 mutations install, HEK293T-PE2max	gagcgttcctccttgttatc	agtacagcctctcCtGTtAggCCgCatTatCgcGtTTtGACaTGcAgaCaacaaggaggaacg	TTGACGCGGTTCTATCTAGTTACGCGTTAAACCAACTAGAAA
CFTR 4 mutations install, HEK293T-PE3max	gagcgttcctccttgttatc	agtacagcctctcCtGTtAggCCgCatTatCgcGtTTtGACaTGcAgaCaacaaggaggaacg	TTGACGCGGTTCTATCTAGTTACGCGTTAAACCAACTAGAAA		ctctgtttttccccttttgt
CFTR 4 mutations install, HEK293T-EXPERTmax	atgattcttcccagtaagag	agtacagcctctcCtGTtAggCCgCatTatCgcGtTTtGACaTGcAgaCaacaaggaggaacg	TTGACGCGGTTCTATCTAGTTACGCGTTAAACCAACTAGAAA	gagcgttcctccttgttatc
CFTR 4 mutations install, HEK293T-EXPERTmax+nicking sgRNA	atgattcttcccagtaagag	agtacagcctctcCtGTtAggCCgCatTatCgcGtTTtGACaTGcAgaCaacaaggaggaacg	TTGACGCGGTTCTATCTAGTTACGCGTTAAACCAACTAGAAA	gagcgttcctccttgttatc	ctctgtttttccccttttgt
Supplementary Fig. 2b
HEK4_2 -40to-1 replace 40bp (PE2)	CAAAGCAGGATGACAGGCAG	TTAACCCCCAGGCGCGCCctcaccatCTTATCGTCGTCATCCTTGTAATCCCTGTCATCCTGC	gttcactgccgtataggcag
HEK4_2 -40to-1 replace 40bp (PE2-a)	CAAAGCAGGATGACAGGCAG	TTAACCCCCAGGCGCGCCctcaccatCTTATCGTCGTCATCCTTGTAATCCCTGTCATCCTGC	gttcactgccgtataggcag	CTGCGGCTGGAGGTGG
HEK4_2 -40to-1 replace 40bp (PE2-b)	CAAAGCAGGATGACAGGCAG	TTAACCCCCAGGCGCGCCctcaccatCTTATCGTCGTCATCCTTGTAATCCCTGTCATCCTGC	gttcactgccgtataggcag	GGCACTGCGGCTGGAGGTGG
HEK4_2 -40to-1 replace 40bp (EXPERT-a)	CTGCGGCTGGAGGTGG	TTAACCCCCAGGCGCGCCctcaccatCTTATCGTCGTCATCCTTGTAATCCCTGTCATCCTGC	gttcactgccgtataggcag	CAAAGCAGGATGACAGGCAG
HEK4_2 -40to-1 replace 40bp (EXPERT-b)	GGCACTGCGGCTGGAGGTGG	TTAACCCCCAGGCGCGCCctcaccatCTTATCGTCGTCATCCTTGTAATCCCTGTCATCCTGC	gttcactgccgtataggcag	GCAGGATGACAGGCAG
HEK4_2 -40to-1 replace 40bp (EXPERT)	GGCACTGCGGCTGGAGGTGG	TTAACCCCCAGGCGCGCCctcaccatCTTATCGTCGTCATCCTTGTAATCCCTGTCATCCTGC	gttcactgccgtataggcag	CAAAGCAGGATGACAGGCAG
Supplementary Fig. 4c
HEK4_1 -18to-1 replace 6*His mismatch 0	GGCACTGCGGCTGGAGGTGG	TTAACCCCCAATGATGGTGATGATGGTGCCGGGGCGCCGCGGTGCCCCTGCC	gttcactgccgtataggcag	GATGACAGGCAGGGGCACCG
HEK4_1 -18to-1 replace 6*His mismatch 1	GGCACTGCGGCTGGAGGTGG	TTAACCCCCAATGATGGTGATGATGGTGCCGGGGCGCCGCGtTGCCCCTGCC	gttcactgccgtataggcag	GATGACAGGCAGGGGCACCG
HEK4_1 -18to-1 replace 6*His mismatches 2	GGCACTGCGGCTGGAGGTGG	TTAACCCCCAATGATGGTGATGATGGTGCCGGGGCGCCGCttTGCCCCTGCC	gttcactgccgtataggcag	GATGACAGGCAGGGGCACCG
HEK4_1 -18to-1 replace 6*His mismatches 3	GGCACTGCGGCTGGAGGTGG	TTAACCCCCAATGATGGTGATGATGGTGCCGGGGCGCCGattTGCCCCTGCC	gttcactgccgtataggcag	GATGACAGGCAGGGGCACCG
HEK4_1 -18to-1 replace 6*His mismatches 4	GGCACTGCGGCTGGAGGTGG	TTAACCCCCAATGATGGTGATGATGGTGCCGGGGCGCCtattTGCCCCTGCC	gttcactgccgtataggcag	GATGACAGGCAGGGGCACCG
HEK4_1 -18to-1 replace 6*His mismatches 5	GGCACTGCGGCTGGAGGTGG	TTAACCCCCAATGATGGTGATGATGGTGCCGGGGCGCatattTGCCCCTGCC	gttcactgccgtataggcag	GATGACAGGCAGGGGCACCG
HEK4_1 -18to-1 replace 6*His mismatches 6	GGCACTGCGGCTGGAGGTGG	TTAACCCCCAATGATGGTGATGATGGTGCCGGGGCGaatattTGCCCCTGCC	gttcactgccgtataggcag	GATGACAGGCAGGGGCACCG
HEK4_1 -18to-1 replace 6*His mismatches 7	GGCACTGCGGCTGGAGGTGG	TTAACCCCCAATGATGGTGATGATGGTGCCGGGGCtaatattTGCCCCTGCC	gttcactgccgtataggcag	GATGACAGGCAGGGGCACCG
HEK4_1 -18to-1 replace 6*His mismatches 8	GGCACTGCGGCTGGAGGTGG	TTAACCCCCAATGATGGTGATGATGGTGCCGGGGataatattTGCCCCTGCC	gttcactgccgtataggcag	GATGACAGGCAGGGGCACCG
HEK4_1 -18to-1 replace 6*His mismatches 9	GGCACTGCGGCTGGAGGTGG	TTAACCCCCAATGATGGTGATGATGGTGCCGGGtataatattTGCCCCTGCC	gttcactgccgtataggcag	GATGACAGGCAGGGGCACCG
HEK4_1 -18to-1 replace 6*His mismatches 10	GGCACTGCGGCTGGAGGTGG	TTAACCCCCAATGATGGTGATGATGGTGCCGGttataatattTGCCCCTGCC	gttcactgccgtataggcag	GATGACAGGCAGGGGCACCG
HEK4_1 -18to-1 replace 6*His mismatches 11	GGCACTGCGGCTGGAGGTGG	TTAACCCCCAATGATGGTGATGATGGTGCCGtttataatattTGCCCCTGCC	gttcactgccgtataggcag	GATGACAGGCAGGGGCACCG
HEK4_1 -18to-1 replace 6*His mismatches 12	GGCACTGCGGCTGGAGGTGG	TTAACCCCCAATGATGGTGATGATGGTGCCttttataatattTGCCCCTGCC	gttcactgccgtataggcag	GATGACAGGCAGGGGCACCG
HEK4_1 -18to-1 replace 6*His mismatches 13	GGCACTGCGGCTGGAGGTGG	TTAACCCCCAATGATGGTGATGATGGTGCattttataatattTGCCCCTGCC	gttcactgccgtataggcag	GATGACAGGCAGGGGCACCG
HEK4_1 -18to-1 replace 6*His mismatches 14	GGCACTGCGGCTGGAGGTGG	TTAACCCCCAATGATGGTGATGATGGTGaattttataatattTGCCCCTGCC	gttcactgccgtataggcag	GATGACAGGCAGGGGCACCG
Supplementary Fig. 5a
HEXA -29 TtoA-EXPERT	tttctacatagtggaacccc	tcaaatgccaggggttccactatgtagaaatccttccagtcTgggccataggatatacggttc	TTGACGCGGTTCTATCTAGTTACGCGTTAAACCAACTAGAAA	tacctgaaccgtatatccta
HEXA -29 TtoA-EXPERT + 3 mismatches	tttctacatagtggaacccc	tcaaatgccagggTttAcaAtatgtagaaatccttccagtcTgggccataggatatacggttc	TTGACGCGGTTCTATCTAGTTACGCGTTAAACCAACTAGAAA	tacctgaaccgtatatccta
HEXA -36to-33 del ATGG-EXPERT	tttctacatagtggaacccc	tcaaatgccaggggttccactatgtagaaatccttccagtcagggaggatatacggttc	TTGACGCGGTTCTATCTAGTTACGCGTTAAACCAACTAGAAA	tacctgaaccgtatatccta
HEXA -36to-33 del ATGG-EXPERT + 3 mismatches	tttctacatagtggaacccc	tcaaatgccagggTttAcaAtatgtagaaatccttccagtcagggaggatatacggttc	TTGACGCGGTTCTATCTAGTTACGCGTTAAACCAACTAGAAA	tacctgaaccgtatatccta
HEXA -34 ATG ins-EXPERT	tttctacatagtggaacccc	tcaaatgccaggggttccactatgtagaaatccttccagtcagggccCATataggatatacggttc	TTGACGCGGTTCTATCTAGTTACGCGTTAAACCAACTAGAAA	tacctgaaccgtatatccta
HEXA -34 ATG ins-EXPERT + 3 mismatches	tttctacatagtggaacccc	tcaaatgccagggTttAcaAtatgtagaaatccttccagtcagggccCATataggatatacggttc	TTGACGCGGTTCTATCTAGTTACGCGTTAAACCAACTAGAAA	tacctgaaccgtatatccta
HEK4 -35 GtoC-EXPERT	CTGGTGCTGTGTGACTACAG	AGGGCCCCCACTGTAGTCACACAGCACCAGAGTCTCCGCTTTAACCCgCACCTCCAGCC	TTGACGCGGTTCTATCTAGTTACGCGTTAAACCAACTAGAAA	GGCACTGCGGCTGGAGGTGG
HEK4 -35 GtoC-EXPERT + 3 mismatches	CTGGTGCTGTGTGACTACAG	AGGGCCCCCACTGcAGcCAaACAGCACCAGAGTCTCCGCTTTAACCCgCACCTCCAGCC	TTGACGCGGTTCTATCTAGTTACGCGTTAAACCAACTAGAAA	GGCACTGCGGCTGGAGGTGG
VEGFA_1 -35to-32 del TTGG-EXPERT	GATGTCTGCAGGCCAGATGA	AATGTGCCATCTGGAGCCCTCATCTGGCCTGCAGACATCAAAGTGAGCGGCAGCAGGCTGGAGTGA	TTGACGCGGTTCTATCTAGTTACGCGTTAAACCAACTAGAAA	CCCCAGTCACTCCAGCCTGT
VEGFA_1 -35to-32 del TTGG-EXPERT + 3 mismatches	GATGTCTGCAGGCCAGATGA	AATGTGCCATCTGGAGCCCTCAcCTtGCaTGCAGACATCAAAGTGAGCGGCAGCAGGCTGGAGTGA	TTGACGCGGTTCTATCTAGTTACGCGTTAAACCAACTAGAAA	CCCCAGTCACTCCAGCCTGT
VEGFA_1 -35to-33 TTGtoACA-EXPERT	GATGTCTGCAGGCCAGATGA	AATGTGCCATCTGGAGCCCTCATCTGGCCTGCAGACATCAAAGTGAGCGGCAGCtgtCAGGCTGGAGTGA	TTGACGCGGTTCTATCTAGTTACGCGTTAAACCAACTAGAAA	CCCCAGTCACTCCAGCCTGT
VEGFA_1 -35to-33 TTGtoACA-EXPERT + 3 mismatches	GATGTCTGCAGGCCAGATGA	AATGTGCCATCTGGAGCCCTCAcCTtGCaTGCAGACATCAAAGTGAGCGGCAGCtgtCAGGCTGGAGTGA	TTGACGCGGTTCTATCTAGTTACGCGTTAAACCAACTAGAAA	CCCCAGTCACTCCAGCCTGT
Supplementary Fig. 5b
HEK4 -35 GtoC-EXPERT(3 mismatches)	CTGGTGCTGTGTGACTACAG	AGGGCCCCCACTGcAGcCAaACAGCACCAGAGTCTCCGCTTTAACCCgCACCTCCAGCC	TTGACGCGGTTCTATCTAGTTACGCGTTAAACCAACTAGAAA	GGCACTGCGGCTGGAGGTGG
HEK4 -35 GtoC-PE3	GGCACTGCGGCTGGAGGTGG	TTAACCCgCACCTCCAGCC	TTGACGCGGTTCTATCTAGTTACGCGTTAAACCAACTAGAAA		GCGGGGGCTCAGAGAGGGCA
HEXA -29 TtoA-EXPERT(3 mismatches)	tttctacatagtggaacccc	tcaaatgccagggTttAcaAtatgtagaaatccttccagtcTgggccataggatatacggttc	TTGACGCGGTTCTATCTAGTTACGCGTTAAACCAACTAGAAA	tacctgaaccgtatatccta
HEXA -29 TtoA-PE3	tacctgaaccgtatatccta	agtcTgggccataggatatacggttc	TTGACGCGGTTCTATCTAGTTACGCGTTAAACCAACTAGAAA		gctttcaccttcaaatgcca
VEGFA_1 -28 CtoT-EXPERT(3 mismatches)	GATGTCTGCAGGCCAGATGA	AATGTGCCATCTGGAGCCCTCAcCTtGCaTGCAGACATCAAAGTGAGCGaCAGCCAACAGGCTGGAGTGA	TTGACGCGGTTCTATCTAGTTACGCGTTAAACCAACTAGAAA	CCCCAGTCACTCCAGCCTGT
VEGFA_1 -28 CtoT-PE3	CCCCAGTCACTCCAGCCTGT	AGCGaCAGCCAACAGGCTGGAGTGA	TTGACGCGGTTCTATCTAGTTACGCGTTAAACCAACTAGAAA		CCCTCTGACAATGTGCCATC
Supplementary Fig. 7
HEK4_1 -32to-15 replace 6*His-No mismatch	GGCACTGCGGCTGGAGGTGG	TTAACCCCCACCTCCAGCCGCAGTATGATGGTGATGATGGTGTGCCCCTGCC	gttcactgccgtataggcag	GATGACAGGCAGGGGCACCG
HEK4_1 -32to-15 replace 6*His-mismatches at -3，-6，-9	GGCACTGCGGCTGGAGGTGG	TTAACCCCCACCcCCgGCaGCAGTATGATGGTGATGATGGTGTGCCCCTGCC	gttcactgccgtataggcag	GATGACAGGCAGGGGCACCG
HEK4_1 -32to-15 replace 6*His-mismatches at -1，-4，-7，-10	GGCACTGCGGCTGGAGGTGG	TTAACCCCCAaCTaCAtCCtCAGTATGATGGTGATGATGGTGTGCCCCTGCC	gttcactgccgtataggcag	GATGACAGGCAGGGGCACCG
HEK4_1 -32to-15 replace 6*His-mismatches at -1，-6，-11	GGCACTGCGGCTGGAGGTGG	TTAACCCCCAaCTCCgGCCGaAGTATGATGGTGATGATGGTGTGCCCCTGCC	gttcactgccgtataggcag	GATGACAGGCAGGGGCACCG
HEK4_1 -32to-15 replace 6*His-11 consecutive mismatches	GGCACTGCGGCTGGAGGTGG	TTAACCCCCAaacaagtaataAGTATGATGGTGATGATGGTGTGCCCCTGCC	gttcactgccgtataggcag	GATGACAGGCAGGGGCACCG
HEK4_1 -18to-1 replace 6*His-No mismatch	GGCACTGCGGCTGGAGGTGG	TTAACCCCCAATGATGGTGATGATGGTGCCGGGGCGCCGCGGTGCCCCTGCC	gttcactgccgtataggcag	GATGACAGGCAGGGGCACCG
HEK4_1 -18to-1 replace 6*His-mismatches at -3，-6，-9	GGCACTGCGGCTGGAGGTGG	TTAACCCCCAATGATGGTGATGATGGTGCCGGGtCGaCGaGGTGCCCCTGCC	gttcactgccgtataggcag	GATGACAGGCAGGGGCACCG
HEK4_1 -18to-1 replace 6*His-mismatches at -1，-4，-7，-10	GGCACTGCGGCTGGAGGTGG	TTAACCCCCAATGATGGTGATGATGGTGCCGGtGCtCCtCGtTGCCCCTGCC	gttcactgccgtataggcag	GATGACAGGCAGGGGCACCG
HEK4_1 -18to-1 replace 6*His-mismatches at -1，-6，-11	GGCACTGCGGCTGGAGGTGG	TTAACCCCCAATGATGGTGATGATGGTGCCGtGGCGaCGCGtTGCCCCTGCC	gttcactgccgtataggcag	GATGACAGGCAGGGGCACCG
HEK4_1 -18to-1 replace 6*His-11 consecutive mismatches	GGCACTGCGGCTGGAGGTGG	TTAACCCCCAATGATGGTGATGATGGTGCCGtttataatattTGCCCCTGCC	gttcactgccgtataggcag	GATGACAGGCAGGGGCACCG
Supplementary Fig. 9
LMNA -19 Flag ins-PE2	CCTTTTCCGCCAGCAGCCGC	GGCGAAGCTTCGAGACCTGGAttgacagactGCCCGTGAGCTTATCGTCGTCATCCTTGTAATCCGGGACAaagtaattatGCTGCTGGCG	TTGACGCGGTTCTATCTAGTTACGCGTTAAACCAACTAGAAA
LMNA -19 Flag ins-EXPERT	CACGGGCCAGTGAGTCCTCC	GGCGAAGCTTCGAGACCTGGAttgacagactGCCCGTGAGCTTATCGTCGTCATCCTTGTAATCCGGGACAaagtaattatGCTGCTGGCG	TTGACGCGGTTCTATCTAGTTACGCGTTAAACCAACTAGAAA	CCTTTTCCGCCAGCAGCCGC
PRNP -20 Flag+6*His ins-PE2	ACCAACATGAAGCACATGGC	ATGTAGCCGCCAGTTAAAAAAGCCACTGCCCCATGATGGTGATGATGGTGCTTATCGTCGTCATCCTTGTAATCAGCTGCTGCGTAGAAGTAAATGTGCTTCATGTT	TTGACGCGGTTCTATCTAGTTACGCGTTAAACCAACTAGAAA
PRNP -20 Flag+6*His ins-EXPERT	GCAGTGGTGGGGGGCCTTGG	ATGTAGCCGCCAGTTAAAAAAGCCACTGCCCCATGATGGTGATGATGGTGCTTATCGTCGTCATCCTTGTAATCAGCTGCTGCGTAGAAGTAAATGTGCTTCATGTT	TTGACGCGGTTCTATCTAGTTACGCGTTAAACCAACTAGAAA	ACCAACATGAAGCACATGGC
VEGFA -17 Flag+6*His ins-PE2	GATGTCTGCAGGCCAGATGA	GCACAGGGGCCACAGctctcaaacaTGACAATATGATGGTGATGATGGTGCTTATCGTCGTCATCCTTGTAATCGTGCCATCTttgtaaacagTCTGGCCTGCAGA	TTGACGCGGTTCTATCTAGTTACGCGTTAAACCAACTAGAAA
VEGFA -17 Flag+6*His ins-EXPERT	ATTGTCAGAGGGACACACTG	GCACAGGGGCCACAGctctcaaacaTGACAATATGATGGTGATGATGGTGCTTATCGTCGTCATCCTTGTAATCGTGCCATCTttgtaaacagTCTGGCCTGCAGA	TTGACGCGGTTCTATCTAGTTACGCGTTAAACCAACTAGAAA	GATGTCTGCAGGCCAGATGA
GFAP -43to-1 del 43bp-PE2	TGGCTGGGCTTTGTGACTGT	TTCCAACTCCTCCTGTCACAAAGCCCA	TTGACGCGGTTCTATCTAGTTACGCGTTAAACCAACTAGAAA
GFAP -43to-1 del 43bp-EXPERT	AGCCTGTGTCCATATAAAGG	TTCCAACTCCTCCTGTCACAAAGCCCA	TTGACGCGGTTCTATCTAGTTACGCGTTAAACCAACTAGAAA	TGGCTGGGCTTTGTGACTGT
VEGFA -36to-1 del 36bp-PE2	GATGTCTGCAGGCCAGATGA	GCACAGGGGCCACAGTCTGGCCTGCAGA	TTGACGCGGTTCTATCTAGTTACGCGTTAAACCAACTAGAAA
VEGFA -36to-1 del 36bp-EXPERT	ATTGTCAGAGGGACACACTG	GCACAGGGGCCACAGTCTGGCCTGCAGA	TTGACGCGGTTCTATCTAGTTACGCGTTAAACCAACTAGAAA	GATGTCTGCAGGCCAGATGA
HEXA -36to-3 replace loxp-PE2	tacctgaaccgtatatccta	tcaaatgccaggggtATAACTTCGTATAATGTATGCTATACGAAGTTATaggatatacggttc	TTGACGCGGTTCTATCTAGTTACGCGTTAAACCAACTAGAAA
HEXA -36to-3 replace loxp-EXPERT	tttctacatagtggaacccc	tcaaatgccaggggtATAACTTCGTATAATGTATGCTATACGAAGTTATaggatatacggttc	TTGACGCGGTTCTATCTAGTTACGCGTTAAACCAACTAGAAA	tacctgaaccgtatatccta
VEGFA_1 -37to-1 replace extended loxp-PE2	CCCCAGTCACTCCAGCCTGT	AATGTGCCATCTGGAGCCCTCAATAACTTCGTATAATGTATGCTATACGAAGTTATcgcGGCTGGAGTGA	TTGACGCGGTTCTATCTAGTTACGCGTTAAACCAACTAGAAA
VEGFA_1 -37to-1 replace extended loxp-EXPERT	GATGTCTGCAGGCCAGATGA	AATGTGCCATCTGGAGCCCTCAATAACTTCGTATAATGTATGCTATACGAAGTTATcgcGGCTGGAGTGA	TTGACGCGGTTCTATCTAGTTACGCGTTAAACCAACTAGAAA	CCCCAGTCACTCCAGCCTGT
Supplementary Fig. 11
VEGFA 36bp deletion and 78bp insertion-twinPE-1-pegRNA1	GATGTCTGCAGGCCAGATGA	CAGGGGCCACAGctctcaaacaTGACAATATGATGGTGATGATGGTGCTTATCGTCGTCATCCTTGTAATCGTGCCATCTttgtaaacagTCTGGCCTGCAGA	TTGACGCGGTTCTATCTAGTTACGCGTTAAACCAACTAGAAA
VEGFA 36bp deletion and 78bp insertion-twinPE-1-pegRNA2	GAGCCCAGGGCTGGGCACAG	ctgtttacaaAGATGGCACGATTACAAGGATGACGACGATAAGCACCATCATCACCATCATATTGTCAtgtttgagagCTGTGGCCCCTGTGCCCAGCC	TTGACGCGGTTCTATCTAGTTACGCGTTAAACCAACTAGAAA
VEGFA 36bp deletion and 78bp insertion-twinPE-2-pegRNA1	CCGCTCACTTTGATGTCTGC	CAGGGGCCACAGctctcaaacaTGACAATATGATGGTGATGATGGTGCTTATCGTCGTCATCCTTGTAATCGTGCCATCTttgtaaacagTCTGGCCTGCAGACATCAAAGTGA	TTGACGCGGTTCTATCTAGTTACGCGTTAAACCAACTAGAAA
VEGFA 36bp deletion and 78bp insertion-twinPE-2-pegRNA2	GAGCCCAGGGCTGGGCACAG	TGCAGGCCAGActgtttacaaAGATGGCACGATTACAAGGATGACGACGATAAGCACCATCATCACCATCATATTGTCAtgtttgagagCTGTGGCCCCTGTGCCCAGCC	TTGACGCGGTTCTATCTAGTTACGCGTTAAACCAACTAGAAA
VEGFA 36bp deletion and 78bp insertion-twinPE-3-pegRNA1	CCGCTCACTTTGATGTCTGC	GCTGGGCACAGGGGCCACAGctctcaaacaTGACAATATGATGGTGATGATGGTGCTTATCGTCGTCATCCTTGTAATCGTGCCATCTttgtaaacagTCTGGCCTGCAGACATCAAAGTGA	TTGACGCGGTTCTATCTAGTTACGCGTTAAACCAACTAGAAA
VEGFA 36bp deletion and 78bp insertion-twinPE-3-pegRNA2	TGTACAGAGAGCCCAGGGCT	TGCAGGCCAGActgtttacaaAGATGGCACGATTACAAGGATGACGACGATAAGCACCATCATCACCATCATATTGTCAtgtttgagagCTGTGGCCCCTGTGCCCAGCCCTGGGCTCTCT	TTGACGCGGTTCTATCTAGTTACGCGTTAAACCAACTAGAAA
LMNA 36bp replacement-twinPE-1-pegRNA1	CCTTTTCCGCCAGCAGCCGC	TGGAATAACTTCGTATAATGTATGCTATACGAAGTTATgcGCTGCTGGCG	TTGACGCGGTTCTATCTAGTTACGCGTTAAACCAACTAGAAA
LMNA 36bp replacement-twinPE-1-pegRNA2	GGCGAAGCTTCGAGACCTGG	gcATAACTTCGTATAGCATACATTATACGAAGTTATTCCAGGTCTCGAAGC	TTGACGCGGTTCTATCTAGTTACGCGTTAAACCAACTAGAAA
LMNA 36bp replacement-twinPE-2-pegRNA1	CCTTTTCCGCCAGCAGCCGC	ACCTGGAATAACTTCGTATAATGTATGCTATACGAAGTTATgcGCTGCTGGCG	TTGACGCGGTTCTATCTAGTTACGCGTTAAACCAACTAGAAA
LMNA 36bp replacement-twinPE-2-pegRNA2	GGAGGCGAAGCTTCGAGACC	gcATAACTTCGTATAGCATACATTATACGAAGTTATTCCAGGTCTCGAAGCTTC	TTGACGCGGTTCTATCTAGTTACGCGTTAAACCAACTAGAAA
LMNA 36bp replacement-twinPE-3-pegRNA1	CCTTTTCCGCCAGCAGCCGC	AGGAGGCGAAGCTTCGAGACCTGGAATAACTTCGTATAATGTATGCTATACGAAGTTATgcGCTGCTGGCG	TTGACGCGGTTCTATCTAGTTACGCGTTAAACCAACTAGAAA
LMNA 36bp replacement-twinPE-3-pegRNA2	CCTTCAGCTGGCAGCCAAGG	gcATAACTTCGTATAGCATACATTATACGAAGTTATTCCAGGTCTCGAAGCTTCGCCTCCTTGGCTGCCAGC	TTGACGCGGTTCTATCTAGTTACGCGTTAAACCAACTAGAAA
LMNA 36bp replacement-twinPE-4-pegRNA1	CCTTTTCCGCCAGCAGCCGC	AGCTGGCAGCCAAGGAGGCGAAGCTTCGAGACCTGGAATAACTTCGTATAATGTATGCTATACGAAGTTATgcGCTGCTGGCG	TTGACGCGGTTCTATCTAGTTACGCGTTAAACCAACTAGAAA
LMNA 36bp replacement-twinPE-4-pegRNA2	CCCTCCCACCCCCCTTCAGC	gcATAACTTCGTATAGCATACATTATACGAAGTTATTCCAGGTCTCGAAGCTTCGCCTCCTTGGCTGCCAGCTGAAGGGGGG	TTGACGCGGTTCTATCTAGTTACGCGTTAAACCAACTAGAAA
VEGFA_1 37bp deletion and 103bp insertion-twinPE-1-pegRNA1	CCCCAGTCACTCCAGCCTGT	AcacttaactaAGACATCAAAGGCGCGCCCTTATCGTCGTCATCCTTGTAATCATAACTTCGTATAATGTATGCTATACGAAGTTATGTGAGCGtagtaaggagGGCTGGAGTGA	TTGACGCGGTTCTATCTAGTTACGCGTTAAACCAACTAGAAA
VEGFA_1 37bp deletion and 103bp insertion-twinPE-1-pegRNA2	TGCCATCTGGAGCCCTCATC	ctccttactaCGCTCACATAACTTCGTATAGCATACATTATACGAAGTTATGATTACAAGGATGACGACGATAAGGGCGCGCCTTTGATGTCTtagttaagtgTGAGGGCTCCAGA	TTGACGCGGTTCTATCTAGTTACGCGTTAAACCAACTAGAAA
VEGFA_1 37bp deletion and 103bp insertion-twinPE-2-pegRNA1	CCCCAGTCACTCCAGCCTGT	ATCTGGAGCCCTCAcacttaactaAGACATCAAAGGCGCGCCCTTATCGTCGTCATCCTTGTAATCATAACTTCGTATAATGTATGCTATACGAAGTTATGTGAGCGtagtaaggagGGCTGGAGTGA	TTGACGCGGTTCTATCTAGTTACGCGTTAAACCAACTAGAAA
VEGFA_1 37bp deletion and 103bp insertion-twinPE-2-pegRNA2	CCCTCTGACAATGTGCCATC	ctccttactaCGCTCACATAACTTCGTATAGCATACATTATACGAAGTTATGATTACAAGGATGACGACGATAAGGGCGCGCCTTTGATGTCTtagttaagtgTGAGGGCTCCAGATGGCACATTGTCAG	TTGACGCGGTTCTATCTAGTTACGCGTTAAACCAACTAGAAA
HEK4 37bp deletion and 79bp insertion-twinPE-1-pegRNA1	GGCACTGCGGCTGGAGGTGG	GCAGGGCCCCCACTGcgtcagagagGCACCAGATGATGGTGATGATGGTGCTTATCGTCGTCATCCTTGTAATCAGTCTCCGCTccggaaaaagCCTCCAGCC	TTGACGCGGTTCTATCTAGTTACGCGTTAAACCAACTAGAAA
HEK4 37bp deletion and 79bp insertion-twinPE-1-pegRNA2	GCGGGGGCTCAGAGAGGGCA	ctttttccggAGCGGAGACTGATTACAAGGATGACGACGATAAGCACCATCATCACCATCATCTGGTGCctctctgacgCAGTGGGGGCCCTGCCCTCTCTGAGCCCCC	TTGACGCGGTTCTATCTAGTTACGCGTTAAACCAACTAGAAA
HEK4 37bp deletion and 79bp insertion-twinPE-2-pegRNA1	CGCCCCGGTGGCACTGCGGC	GCAGGGCCCCCACTGcgtcagagagGCACCAGATGATGGTGATGATGGTGCTTATCGTCGTCATCCTTGTAATCAGTCTCCGCTccggaaaaagCCTCCAGCCGCAGTGCC	TTGACGCGGTTCTATCTAGTTACGCGTTAAACCAACTAGAAA
HEK4 37bp deletion and 79bp insertion-twinPE-2-pegRNA2	GCGGGGGCTCAGAGAGGGCA	GGCTGGAGGctttttccggAGCGGAGACTGATTACAAGGATGACGACGATAAGCACCATCATCACCATCATCTGGTGCctctctgacgCAGTGGGGGCCCTGCCCTCTCTGA	TTGACGCGGTTCTATCTAGTTACGCGTTAAACCAACTAGAAA
HEK4 37bp deletion and 79bp insertion-twinPE-3-pegRNA1	CGCCCCGGTGGCACTGCGGC	AGAGGGCAGGGCCCCCACTGcgtcagagagGCACCAGATGATGGTGATGATGGTGCTTATCGTCGTCATCCTTGTAATCAGTCTCCGCTccggaaaaagCCTCCAGCCGCAGTGCC	TTGACGCGGTTCTATCTAGTTACGCGTTAAACCAACTAGAAA
HEK4 37bp deletion and 79bp insertion-twinPE-3-pegRNA2	TGGAGGCGGGGGCTCAGAGA	GGCTGGAGGctttttccggAGCGGAGACTGATTACAAGGATGACGACGATAAGCACCATCATCACCATCATCTGGTGCctctctgacgCAGTGGGGGCCCTGCCCTCTCTGAGCCCCC	TTGACGCGGTTCTATCTAGTTACGCGTTAAACCAACTAGAAA
HEK4 37bp deletion and 79bp insertion-twinPE-4-pegRNA1	GGCACTGCGGCTGGAGGTGG	AGAGGGCAGGGCCCCCACTGcgtcagagagGCACCAGATGATGGTGATGATGGTGCTTATCGTCGTCATCCTTGTAATCAGTCTCCGCTccggaaaaagCCTCCAGCC	TTGACGCGGTTCTATCTAGTTACGCGTTAAACCAACTAGAAA
HEK4 37bp deletion and 79bp insertion-twinPE-4-pegRNA2	TGGAGGCGGGGGCTCAGAGA	ctttttccggAGCGGAGACTGATTACAAGGATGACGACGATAAGCACCATCATCACCATCATCTGGTGCctctctgacgCAGTGGGGGCCCTGCCCTCTCTGAGCCCCC	TTGACGCGGTTCTATCTAGTTACGCGTTAAACCAACTAGAAA
Supplementary Fig. 18
EMX1 -17 Flag ins, HFL1-PE2max	GTACAAACGGCAGAAGCTGG	GTGATGGGAGCCCTTCccaccactacCGGACTCCTTATCGTCGTCATCCTTGTAATCAGGCCCTcaacaacaagGCTTCTGCCGTTT	TTGACGCGGTTCTATCTAGTTACGCGTTAAACCAACTAGAAA
EMX1 -17 Flag ins, HFL1-EXPERTmax	GAGTCCGAGCAGAAGAAGAA	GTGATGGGAGCCCTTCccaccactacCGGACTCCTTATCGTCGTCATCCTTGTAATCAGGCCCTcaacaacaagGCTTCTGCCGTTT	TTGACGCGGTTCTATCTAGTTACGCGTTAAACCAACTAGAAA	GTACAAACGGCAGAAGCTGG
HEXA_2 -38to-1 replace Flag+AscI, HFL1-PE2max	ctttcaccttcaaatgccag	gtacctgaaccgtatatcctatgGGCGCGCCcaccatCTTATCGTCGTCATCCTTGTAATCgcatttgaaggtgaa	TTGACGCGGTTCTATCTAGTTACGCGTTAAACCAACTAGAAA
HEXA_2 -38to-1 replace Flag+AscI, HFL1-EXPERTmax	atccttccagtcagggccat	gtacctgaaccgtatatcctatgGGCGCGCCcaccatCTTATCGTCGTCATCCTTGTAATCgcatttgaaggtgaa	TTGACGCGGTTCTATCTAGTTACGCGTTAAACCAACTAGAAA	ctttcaccttcaaatgccag
LMNA -35to-1 del 35bp, HFL1-PE2max	CCTTTTCCGCCAGCAGCCGC	GGCGAAGCTTCGAGACCTGGAGGCTGCTGGCG	TTGACGCGGTTCTATCTAGTTACGCGTTAAACCAACTAGAAA
LMNA -35to-1 del 35bp, HFL1-EXPERTmax	CACGGGCCAGTGAGTCCTCC	GGCGAAGCTTCGAGACCTGGAGGCTGCTGGCG	TTGACGCGGTTCTATCTAGTTACGCGTTAAACCAACTAGAAA	CCTTTTCCGCCAGCAGCCGC
Supplementary Fig. 19b
293T-reporter replace 38bp-EXPERT v1	CACCtAGACCGCCAAGCTGA	TTGGTCACCTTCAGtTTaGCtGTttgaGTcCCtTCaTAaGGcCttCCtTCtCCCTCaCCCTCG	gttcactgccgtataggcag	GAGATCGAGGGtGAGGGtGA
293T-reporter replace 38bp-EXPERT v2	CACCtAGACCGCCAAGCTGA	TTGGTCACCTTCAGtTTaGCtGTttgaGTcCCtTCaTAaGGcCttCCtTCtCCCTCaCCCTCG		GAGATCGAGGGtGAGGGtGA
293T-reporter replace 38bp-EXPERT v3	CACCtAGACCGCCAAGCTGA	TTGGTCACCTTCAGtTTaGCtGTttgaGTcCCtTCaTAaGGcCttCCtTCtCCCTCaCCCTCG	TTGACGCGGTTCTATCTAGTTACGCGTTAAACCAACTAGAAA	GAGATCGAGGGtGAGGGtGA
Supplementary Fig. 19c
EMX1 -34to-1 replace 34bp-EXPERT v1	GAGTCCGAGCAGAAGAAGAA	GTGATGGGAGCCCTTCtggccatgttatcctcctcgcccttgctcaccatGCTTCTGCCGTTT	gttcactgccgtataggcag	GTACAAACGGCAGAAGCTGG
EMX1 -34to-1 replace 34bp-EXPERT v2	GAGTCCGAGCAGAAGAAGAA	GTGATGGGAGCCCTTCtggccatgttatcctcctcgcccttgctcaccatGCTTCTGCCGTTT		GTACAAACGGCAGAAGCTGG
EMX1 -34to-1 replace 34bp-EXPERT v3	GAGTCCGAGCAGAAGAAGAA	GTGATGGGAGCCCTTCtggccatgttatcctcctcgcccttgctcaccatGCTTCTGCCGTTT	TTGACGCGGTTCTATCTAGTTACGCGTTAAACCAACTAGAAA	GTACAAACGGCAGAAGCTGG
HEK4_1 -32to-1 del 32bp-EXPERT v1	GGCACTGCGGCTGGAGGTGG	TTAACCCCCATGCCCCTGCC	gttcactgccgtataggcag	GATGACAGGCAGGGGCACCG
HEK4_1 -32to-1 del 32bp-EXPERT v2	GGCACTGCGGCTGGAGGTGG	TTAACCCCCATGCCCCTGCC		GATGACAGGCAGGGGCACCG
HEK4_1 -32to-1 del 32bp-EXPERT v3	GGCACTGCGGCTGGAGGTGG	TTAACCCCCATGCCCCTGCC	TTGACGCGGTTCTATCTAGTTACGCGTTAAACCAACTAGAAA	GATGACAGGCAGGGGCACCG
HEK4_1 -32to-1 replace 32bp-EXPERT v1	GGCACTGCGGCTGGAGGTGG	TTAACCCCCAgccatgttatcctcctcgcccttgctcaccatTGCCCCTGCC	gttcactgccgtataggcag	GATGACAGGCAGGGGCACCG
HEK4_1 -32to-1 replace 32bp-EXPERT v2	GGCACTGCGGCTGGAGGTGG	TTAACCCCCAgccatgttatcctcctcgcccttgctcaccatTGCCCCTGCC		GATGACAGGCAGGGGCACCG
HEK4_1 -32to-1 replace 32bp-EXPERT v3	GGCACTGCGGCTGGAGGTGG	TTAACCCCCAgccatgttatcctcctcgcccttgctcaccatTGCCCCTGCC	TTGACGCGGTTCTATCTAGTTACGCGTTAAACCAACTAGAAA	GATGACAGGCAGGGGCACCG
Supplementary Fig. 19d
APP site-EXPERT v1	GGAGATCTCTGAAGTGAAGA	GGAATTCTGCATCCATCTGGCGCGCCttgctcaccatCTTATCGTCGTCATCCTTGTAATCACCTGTATTACATCATA	gttcactgccgtataggcag	TATGATGTAATACAGGTTCT
APP site-EXPERT v2	GGAGATCTCTGAAGTGAAGA	GGAATTCTGCATCCATCTGGCGCGCCttgctcaccatCTTATCGTCGTCATCCTTGTAATCACCTGTATTACATCATA		TATGATGTAATACAGGTTCT
APP site-EXPERT v3	GGAGATCTCTGAAGTGAAGA	GGAATTCTGCATCCATCTGGCGCGCCttgctcaccatCTTATCGTCGTCATCCTTGTAATCACCTGTATTACATCATA	TTGACGCGGTTCTATCTAGTTACGCGTTAAACCAACTAGAAA	TATGATGTAATACAGGTTCT
GFAP site-EXPERT v1	AGCCTGTGTCCATATAAAGG	TTCCAACTCCTCCTGGCGCGCCttgctcaccatCTTATCGTCGTCATCCTTGTAATCGTCACAAAGCCCA	gttcactgccgtataggcag	TGGCTGGGCTTTGTGACTGT
GFAP site-EXPERT v2	AGCCTGTGTCCATATAAAGG	TTCCAACTCCTCCTGGCGCGCCttgctcaccatCTTATCGTCGTCATCCTTGTAATCGTCACAAAGCCCA		TGGCTGGGCTTTGTGACTGT
GFAP site-EXPERT v3	AGCCTGTGTCCATATAAAGG	TTCCAACTCCTCCTGGCGCGCCttgctcaccatCTTATCGTCGTCATCCTTGTAATCGTCACAAAGCCCA	TTGACGCGGTTCTATCTAGTTACGCGTTAAACCAACTAGAAA	TGGCTGGGCTTTGTGACTGT
HEXA_1 site-EXPERT v1	tacctgaaccgtatatccta	agtcagggccatagGGCGCGCCttgctcaccatCTTATCGTCGTCATCCTTGTAATCagccggcctt	gttcactgccgtataggcag	ggtcaccaaggccggcttcc
HEXA_1 site-EXPERT v2	tacctgaaccgtatatccta	agtcagggccatagGGCGCGCCttgctcaccatCTTATCGTCGTCATCCTTGTAATCagccggcctt		ggtcaccaaggccggcttcc
HEXA_1 site-EXPERT v3	tacctgaaccgtatatccta	agtcagggccatagGGCGCGCCttgctcaccatCTTATCGTCGTCATCCTTGTAATCagccggcctt	TTGACGCGGTTCTATCTAGTTACGCGTTAAACCAACTAGAAA	ggtcaccaaggccggcttcc
HEXA_2 site-EXPERT v1	atccttccagtcagggccat	gtacctgaaccgtatatcctatgGGCGCGCCcaccatCTTATCGTCGTCATCCTTGTAATCgcatttgaaggtgaa	gttcactgccgtataggcag	ctttcaccttcaaatgccag
HEXA_2 site-EXPERT v2	atccttccagtcagggccat	gtacctgaaccgtatatcctatgGGCGCGCCcaccatCTTATCGTCGTCATCCTTGTAATCgcatttgaaggtgaa		ctttcaccttcaaatgccag
HEXA_2 site-EXPERT v3	atccttccagtcagggccat	gtacctgaaccgtatatcctatgGGCGCGCCcaccatCTTATCGTCGTCATCCTTGTAATCgcatttgaaggtgaa	TTGACGCGGTTCTATCTAGTTACGCGTTAAACCAACTAGAAA	ctttcaccttcaaatgccag
HEXA site-EXPERT v1	tttctacatagtggaacccc	tcaaatgccagggGGCGCGCCcaccatCTTATCGTCGTCATCCTTGTAATCgatatacggttc	gttcactgccgtataggcag	tacctgaaccgtatatccta
HEXA site-EXPERT v2	tttctacatagtggaacccc	tcaaatgccagggGGCGCGCCcaccatCTTATCGTCGTCATCCTTGTAATCgatatacggttc		tacctgaaccgtatatccta
HEXA site-EXPERT v3	tttctacatagtggaacccc	tcaaatgccagggGGCGCGCCcaccatCTTATCGTCGTCATCCTTGTAATCgatatacggttc	TTGACGCGGTTCTATCTAGTTACGCGTTAAACCAACTAGAAA	tacctgaaccgtatatccta
PRNP site-EXPERT v1	GCAGTGGTGGGGGGCCTTGG	ATGTAGCCGCCAGGCGCGCCtcaccatCTTATCGTCGTCATCCTTGTAATCATGTGCTTCATGTT	gttcactgccgtataggcag	ACCAACATGAAGCACATGGC
PRNP site-EXPERT v2	GCAGTGGTGGGGGGCCTTGG	ATGTAGCCGCCAGGCGCGCCtcaccatCTTATCGTCGTCATCCTTGTAATCATGTGCTTCATGTT		ACCAACATGAAGCACATGGC
PRNP site-EXPERT v3	GCAGTGGTGGGGGGCCTTGG	ATGTAGCCGCCAGGCGCGCCtcaccatCTTATCGTCGTCATCCTTGTAATCATGTGCTTCATGTT	TTGACGCGGTTCTATCTAGTTACGCGTTAAACCAACTAGAAA	ACCAACATGAAGCACATGGC
RUNX1 site-EXPERT v1	TACCCACAGTGCTTCATGAG	GTACTCACCTCTCGGCGCGCCtcctcctcgcccttgctcaccatCTTATCGTCGTCATCCTTGTAATCCTTCCTCCTGAAAAT	gttcactgccgtataggcag	GCATTTTCAGGAGGAAGCGA
RUNX1 site-EXPERT v2	TACCCACAGTGCTTCATGAG	GTACTCACCTCTCGGCGCGCCtcctcctcgcccttgctcaccatCTTATCGTCGTCATCCTTGTAATCCTTCCTCCTGAAAAT		GCATTTTCAGGAGGAAGCGA
RUNX1 site-EXPERT v3	TACCCACAGTGCTTCATGAG	GTACTCACCTCTCGGCGCGCCtcctcctcgcccttgctcaccatCTTATCGTCGTCATCCTTGTAATCCTTCCTCCTGAAAAT	TTGACGCGGTTCTATCTAGTTACGCGTTAAACCAACTAGAAA	GCATTTTCAGGAGGAAGCGA
SDHB site-EXPERT v1	CTCAGGTAATCCACCTGCCT	TTGGGAGGCCGAGGGGCGCGCCtgctcaccatCTTATCGTCGTCATCCTTGTAATCCAACACGGTGA	gttcactgccgtataggcag	GGGGTTTCACCGTGTTGGCC
SDHB site-EXPERT v2	CTCAGGTAATCCACCTGCCT	TTGGGAGGCCGAGGGGCGCGCCtgctcaccatCTTATCGTCGTCATCCTTGTAATCCAACACGGTGA		GGGGTTTCACCGTGTTGGCC
SDHB site-EXPERT v3	CTCAGGTAATCCACCTGCCT	TTGGGAGGCCGAGGGGCGCGCCtgctcaccatCTTATCGTCGTCATCCTTGTAATCCAACACGGTGA	TTGACGCGGTTCTATCTAGTTACGCGTTAAACCAACTAGAAA	GGGGTTTCACCGTGTTGGCC
