# Supplementary material for: EXPERT expands prime editing efficiency and range of large fragment edits
Source: Nat Commun. 2025 Feb 13;16:1592. doi: 10.1038/s41467-025-56734-9 (PMC11822059; doi:10.1038/s41467-025-56734-9)
Supplement: Supplementary file 5 — Supplementary Data 3 [file 41467_2025_56734_MOESM5_ESM.xlsx]

## Sheet: Supplementary Data 3
Supplementary Data 3: Sequences of PCR primers used in this study.
Primer description	Primer sequence (5'-3')
Fig. 1b_VEGFA_1-HTS-F	NNNNNNNNNNNNCCCGTTCTCAGCTCCACAAA
Fig. 1b_VEGFA_1-HTS-R	TTGGGACTGGAGTTGCTTCA
Fig. 1c_VEGFA_1-HTS-F	NNNNNNNNNNNNCCCGTTCTCAGCTCCACAAA
Fig. 1c_VEGFA_1-HTS-R	TTGGGACTGGAGTTGCTTCA
Fig. 2b_VEGFA_1(37nt)-HTS-F	NNNNNNNNNNNNCCCGTTCTCAGCTCCACAAA
Fig. 2b_VEGFA_1(37nt)-HTS-R	TTGGGACTGGAGTTGCTTCA
Fig. 2b_VEGFA_1(61/75/87/109nt)-HTS-F	NNNNNNNNNNNNCTTCCCGTTCTCAGCTCCAC
Fig. 2b_VEGFA_1(61/75/87/109nt)-HTS-R	TTGGGACTGGAGTTGCTTCA
Fig. 2b_HEK4_1-HTS-F	NNNNNNNNNNNNAGATGGCTGACAAAGGCCG
Fig. 2b_HEK4_1-HTS-R	TTCAACCCGAACGGAGACAC
Fig. 2e_VEGFA_1-HTS-F	NNNNNNNNNNNNCCCGTTCTCAGCTCCACAAA
Fig. 2e_VEGFA_1-HTS-R	TTGGGACTGGAGTTGCTTCA
Fig. 2e_HEK4_1-HTS-F	NNNNNNNNNNNNAGATGGCTGACAAAGGCCG
Fig. 2e_HEK4_1-HTS-R	TTCAACCCGAACGGAGACAC
Fig. 2g_VEGFA_1-HTS-F	NNNNNNNNTCCCAAAGGACCCCAGTCA
Fig. 2g_VEGFA_1-HTS-R	GGCTAAAGAGGGAATGGGCT
Fig. 2g_PRNP-HTS-F	NNNNNNNNGTCAGTGGAACAAGCCGAGT
Fig. 2g_PRNP-HTS-R	ACTTGGTTGGGGTAACGGTG
Fig. 3b_EMX1(5/10/20/30bp insertion)-HTS-F	NNNNNNNNNNNNAGTTTCTCATCTGTGCCCCTC
Fig. 3b_EMX1(5/10/20/30bp insertion)-HTS-R	GGTTGCCCACCCTAGTCATT
Fig. 3b_EMX1(50/80/100bp insertion)-HTS-F	GTTCCAGAACCGGAGGACAA
Fig. 3b_EMX1(50/80/100bp insertion)-HTS-R	NNNNNNNNNNNNCGCCACCGGTTGATGTGAT
Fig. 3b_VEGFA_1(5/10/20/30bp insertion)-HTS-F	NNNNNNNNNNNNCCCGTTCTCAGCTCCACAAA
Fig. 3b_VEGFA_1(5/10/20/30bp insertion)-HTS-R	TTGGGACTGGAGTTGCTTCA
Fig. 3b_VEGFA_1(50/80/100bp insertion)-HTS-F	NNNNNNNNNNNNTCCCAAAGGACCCCAGTCA
Fig. 3b_VEGFA_1(50/80/100bp insertion)-HTS-R	GTGTGTCCCTCTGACAATGTG
Fig. 3e_EMX1 -88to-1 replace 88bp-HTS-F	NNNNNNNNNNNNAGTTTCTCATCTGTGCCCCTC
Fig. 3e_EMX1 -88to-1 replace 88bp-HTS-R	GGTTGCCCACCCTAGTCATT
Fig. 3e_VEGFA_1 -75to-1 replace 75bp-HTS-F	NNNNNNNNNNNNCCCGTTCTCAGCTCCACAAA
Fig. 3e_VEGFA_1 -75to-1 replace 75bp-HTS-R	TTGGGACTGGAGTTGCTTCA
Fig. 4a_CETP -19 Flag ins-HTS-F	NNNNNNNNNNNNATGGGAAGCTCTGTCAGCCT
Fig. 4a_CETP -19 Flag ins-HTS-R	CCTTGTGGGTCACTTCTGTG
Fig. 4a_EMX1 -17 loxp+6*His+AscI ins-HTS-F	NNNNNNNNNNNNGTTCCAGAACCGGAGGACAA
Fig. 4a_EMX1 -17 loxp+6*His+AscI ins-HTS-R	CGCCACCGGTTGATGTGAT
Fig. 4a_HEK4 -17 Flag+6*His ins-HTS-F	NNNNNNNNAAAGCAGGATGACAGGCAGG
Fig. 4a_HEK4 -17 Flag+6*His ins-HTS-R	ATCAGAAGCCCTAAGCGGGA
Fig. 4a_VEGFA_1 -20 loxp+Flag+AscI ins-HTS-F	NNNNNNNNNNNNTCCCAAAGGACCCCAGTCA
Fig. 4a_VEGFA_1 -20 loxp+Flag+AscI ins-HTS-R	GTGTGTCCCTCTGACAATGTG
Fig. 4a_CETP -40to-1 del 40bp-HTS-F	NNNNNNNNNNNNATGGGAAGCTCTGTCAGCCT
Fig. 4a_CETP -40to-1 del 40bp-HTS-R	CCTTGTGGGTCACTTCTGTG
Fig. 4a_EMX1 -32to-3 del 30bp-HTS-F	NNNNNNNNNNNNGTTCCAGAACCGGAGGACAA
Fig. 4a_EMX1 -32to-3 del 30bp-HTS-R	CGCCACCGGTTGATGTGAT
Fig. 4a_PRNP -39to-1 del 39bp-HTS-F	NNNNNNNNNNNNGTCAGTGGAACAAGCCGAGT
Fig. 4a_PRNP -39to-1 del 39bp-HTS-R	ACTTGGTTGGGGTAACGGTG
Fig. 4a_VEGFA_1 -34to-3 del 32bp-HTS-F	NNNNNNNNNNNNTCCCAAAGGACCCCAGTCA
Fig. 4a_VEGFA_1 -34to-3 del 32bp-HTS-R	GTGTGTCCCTCTGACAATGTG
Fig. 4a_GFAP -43to-1 replace extended loxp-HTS-F	CTCCCTACTGGGGAAAGCAGT
Fig. 4a_GFAP -43to-1 replace extended loxp-HTS-R	NNNNNNNNNNNNCCAATCTCCCTCATGGACATCAA
Fig. 4a_HEK4 -37to-1 replace extended loxp-HTS-F	NNNNNNNNAAAGCAGGATGACAGGCAGG
Fig. 4a_HEK4 -37to-1 replace extended loxp-HTS-R	ATCAGAAGCCCTAAGCGGGA
Fig. 4a_LMNA -36to-1 replace extended loxp-HTS-F	CAGAAGCTCCTGGTACTCGTC
Fig. 4a_LMNA -36to-1 replace extended loxp-HTS-R	NNNNNNNNNNNNGGGAGCTCACCAAACCCTC
Fig. 4a_PRNP -39to-1 replace extended loxp-HTS-F	NNNNNNNNNNNNGTCAGTGGAACAAGCCGAGT
Fig. 4a_PRNP -39to-1 replace extended loxp-HTS-R	ACTTGGTTGGGGTAACGGTG
Fig. 4d_VEGFA 36bp deletion and 78bp insertion-twinPE-HTS-F	NNNNNNNNGCTGCCGCTCACTTTGATGT
Fig. 4d_VEGFA 36bp deletion and 78bp insertion-twinPE-HTS-R	ACCCCGGCTCTGGCTAAAGA
Fig. 4d_VEGFA 36bp deletion and 78bp insertion-EXPERT-HTS-F	NNNNNNNNGCTGCCGCTCACTTTGATGT
Fig. 4d_VEGFA 36bp deletion and 78bp insertion-EXPERT-HTS-R	ACCCCGGCTCTGGCTAAAGA
Fig. 4d_LMNA 36bp replacement-twinPE-HTS-F	CAGAAGCTCCTGGTACTCGTC
Fig. 4d_LMNA 36bp replacement-twinPE-HTS-R	NNNNNNNNGGGAGCTCACCAAACCCTC
Fig. 4d_LMNA 36bp replacement-EXPERT-HTS-F	CAGAAGCTCCTGGTACTCGTC
Fig. 4d_LMNA 36bp replacement-EXPERT-HTS-R	NNNNNNNNGGGAGCTCACCAAACCCTC
Fig. 4d_VEGFA_1 37bp deletion and 103bp insertion-twinPE-HTS-F	NNNNNNNNTCCCAAAGGACCCCAGTCA
Fig. 4d_VEGFA_1 37bp deletion and 103bp insertion-twinPE-HTS-R	GTGTGTCCCTCTGACAATGTG
Fig. 4d_VEGFA_1 37bp deletion and 103bp insertion-EXPERT-HTS-F	NNNNNNNNTCCCAAAGGACCCCAGTCA
Fig. 4d_VEGFA_1 37bp deletion and 103bp insertion-EXPERT-HTS-R	GTGTGTCCCTCTGACAATGTG
Fig. 4d_HEK4 37bp deletion and 79bp insertion-twinPE-HTS-F	AGATGGCTGACAAAGGCCG
Fig. 4d_HEK4 37bp deletion and 79bp insertion-twinPE-HTS-R	NNNNACACACAGGCCTGGAGGCG
Fig. 4d_HEK4 37bp deletion and 79bp insertion-EXPERT-HTS-F	AGATGGCTGACAAAGGCCG
Fig. 4d_HEK4 37bp deletion and 79bp insertion-EXPERT-HTS-R	NNNNNNNNACACACACACAGGCCTGGA
Fig. 5a_EMX1 -32to-1 del 32bp-HTS-F	NNNNNNNNNNNNGTTCCAGAACCGGAGGACAA
Fig. 5a_EMX1 -32to-1 del 32bp-HTS-R	CGCCACCGGTTGATGTGAT
Fig. 5a_VEGFA_1 -36to-1 del 36bp-HTS-F	NNNNNNNNNNNNTCCCAAAGGACCCCAGTCA
Fig. 5a_VEGFA_1 -36to-1 del 36bp-HTS-R	GTGTGTCCCTCTGACAATGTG
Fig. 5a_EMX1 -17 Flag ins-HTS-F	NNNNNNNNNNNNGTTCCAGAACCGGAGGACAA
Fig. 5a_EMX1 -17 Flag ins-HTS-R	CGCCACCGGTTGATGTGAT
Fig. 5a_EMX1 -34to-1 replace loxp-HTS-F	NNNNNNNNNNNNGTTCCAGAACCGGAGGACAA
Fig. 5a_EMX1 -34to-1 replace loxp-HTS-R	CGCCACCGGTTGATGTGAT
Fig. 5b_CETP -19 Flag ins, K562-HTS-F	NNNNNNNNNNNNATGGGAAGCTCTGTCAGCCT
Fig. 5b_CETP -19 Flag ins, K562-HTS-R	CCTTGTGGGTCACTTCTGTG
Fig. 5b_GFAP -43to-1 replace extended loxp, K562-HTS-F	CTCCCTACTGGGGAAAGCAGT
Fig. 5b_GFAP -43to-1 replace extended loxp, K562-HTS-R	NNNNNNNNNNNNCCAATCTCCCTCATGGACATCAA
Fig. 5b_EMX1 -17 Flag ins, K562-HTS-F	NNNNNNNNNNNNGTTCCAGAACCGGAGGACAA
Fig. 5b_EMX1 -17 Flag ins, K562-HTS-R	CGCCACCGGTTGATGTGAT
Fig. 5b_HEXA_2 -38to-1 replace Flag+AscI, K562-HTS-F	CATACAGGTGTGGCGAGAGG
Fig. 5b_HEXA_2 -38to-1 replace Flag+AscI, K562-HTS-R	NNNNNNNNNNNNCCAGCCTCCTTTGGTTAGCA
Fig. 5c_EMX1 -17 Flag ins, Jurkat-HTS-F	NNNNNNNNNNNNGTTCCAGAACCGGAGGACAA
Fig. 5c_EMX1 -17 Flag ins, Jurkat-HTS-R	CGCCACCGGTTGATGTGAT
Fig. 5c_LMNA -35to-1 del 35bp, Jurkat-HTS-F	CAGAAGCTCCTGGTACTCGTC
Fig. 5c_LMNA -35to-1 del 35bp, Jurkat-HTS-R	NNNNNNNNNNNNGGGAGCTCACCAAACCCTC
Fig. 5c_HEXA_2 -38to-1 replace Flag+AscI, Jurkat-HTS-F	CATACAGGTGTGGCGAGAGG
Fig. 5c_HEXA_2 -38to-1 replace Flag+AscI, Jurkat-HTS-R	NNNNNNNNNNNNCCAGCCTCCTTTGGTTAGCA
Fig. 5c_VEGFA_1 -36to-1 del 36bp, Jurkat-HTS-F	NNNNNNNNNNNNTCCCAAAGGACCCCAGTCA
Fig. 5c_VEGFA_1 -36to-1 del 36bp, Jurkat-HTS-R	GTGTGTCCCTCTGACAATGTG
Fig. 5d_CETP -19 Flag ins, Hela-HTS-F	NNNNNNNNNNNNATGGGAAGCTCTGTCAGCCT
Fig. 5d_CETP -19 Flag ins, Hela-HTS-R	CCTTGTGGGTCACTTCTGTG
Fig. 5d_GFAP -43to-1 replace extended loxp, Hela-HTS-F	CTCCCTACTGGGGAAAGCAGT
Fig. 5d_GFAP -43to-1 replace extended loxp, Hela-HTS-R	NNNNNNNNNNNNCCAATCTCCCTCATGGACATCAA
Fig. 5d_HEXA_2 -38to-1 replace Flag+AscI, Hela-HTS-F	CATACAGGTGTGGCGAGAGG
Fig. 5d_HEXA_2 -38to-1 replace Flag+AscI, Hela-HTS-R	NNNNNNNNNNNNCCAGCCTCCTTTGGTTAGCA
Fig. 5d_LMNA -35to-1 del 35bp, Hela-HTS-F	CAGAAGCTCCTGGTACTCGTC
Fig. 5d_LMNA -35to-1 del 35bp, Hela-HTS-R	NNNNNNNNNNNNGGGAGCTCACCAAACCCTC
Fig. 5e_mIfnar1 -34to-1 replace loxp, N2a-HTS-F	NNNNNNNNNNNNGCCATACTAGTCCACATCTC
Fig. 5e_mIfnar1 -34to-1 replace loxp, N2a-HTS-R	CTGGCAAGAGTTCTGGTATC
Fig. 5e_mTgfb1 -32to-1 replace Flag+AscI, N2a-HTS-F	CGTCAGACATTCGGGAAGCA
Fig. 5e_mTgfb1 -32to-1 replace Flag+AscI, N2a-HTS-R	NNNNNNNNNNNNACCCAGGAGCCTTCAAACTG
Fig. 5f_susANTXR1 -17 Flag ins, PFF-HTS-F	NNNNNNNNNNNNGAGCAGAAAGCTCTGGGCAT
Fig. 5f_susANTXR1 -17 Flag ins, PFF-HTS-R	CCTGTCCTAAAGCGACCCTG
Fig. 5f_susCALR -41to-1 replace anti-JEV mutation, PFF-HTS-F	NNNNNNNNNNNNAGCTTGGGTACCCCTAGGAA
Fig. 5f_susCALR -41to-1 replace anti-JEV mutation, PFF-HTS-R	ACCGTGAACTGCACTACCAG
Fig. 5h_CFTR 4 mutations install-HTS-F	GTCTTGTGTTGAAATTCTCAGGGT
Fig. 5h_CFTR 4 mutations install-HTS-R	NNNNNNNNNNNNGCCTATGCCTAGATAAATCGCG
Supplementary Fig. 2b_HEK4_2-HTS-F	NNNNNNNNNNNNAAGGGCGAGGCAGAGGGTCC
Supplementary Fig. 2b_HEK4_2-HTS-R	TTCAACCCGAACGGAGACAC
Supplementary Fig. 4c_HEK4_1-HTS-F	NNNNNNNNNNNNAGATGGCTGACAAAGGCCG
Supplementary Fig. 4c_HEK4_1-HTS-R	TTCAACCCGAACGGAGACAC
Supplementary Fig. 5a_HEXA-HTS-F	CATACAGGTGTGGCGAGAGG
Supplementary Fig. 5a_HEXA-HTS-R	NNNNNNNNCCAGCCTCCTTTGGTTAGCA
Supplementary Fig. 5a_HEK4-HTS-F	NNNNNNNNAGGCAGAGGGTCCAAAGCA
Supplementary Fig. 5a_HEK4-HTS-R	AACCAGACTCCTTCTGGGGC
Supplementary Fig. 5a_VEGFA_1-HTS-F	NNNNNNNNNNNNTCCCAAAGGACCCCAGTCA
Supplementary Fig. 5a_VEGFA_1-HTS-R	GTGTGTCCCTCTGACAATGTG
Supplementary Fig. 5b_HEK4-HTS-F	NNNNNNNNAGGCAGAGGGTCCAAAGCA
Supplementary Fig. 5b_HEK4-HTS-R	AACCAGACTCCTTCTGGGGC
Supplementary Fig. 5b_HEXA-HTS-F	CATACAGGTGTGGCGAGAGG
Supplementary Fig. 5b_HEXA-HTS-R	NNNNNNNNCCAGCCTCCTTTGGTTAGCA
Supplementary Fig. 5b_VEGFA_1-HTS-F	CCCGTTCTCAGCTCCACAAAC
Supplementary Fig. 5b_VEGFA_1-HTS-R	NNNNNNNNCACAGGGGCCACAGTGTGT
Supplementary Fig. 7_HEK4_1-HTS-F	NNNNNNNNNNNNAGATGGCTGACAAAGGCCG
Supplementary Fig. 7_HEK4_1-HTS-R	TTCAACCCGAACGGAGACAC
Supplementary Fig. 9_LMNA -19 Flag ins-HTS-F	CAGAAGCTCCTGGTACTCGTC
Supplementary Fig. 9_LMNA -19 Flag ins-HTS-R	NNNNNNNNNNNNGGGAGCTCACCAAACCCTC
Supplementary Fig. 9_PRNP -20 Flag+6*His ins-HTS-F	NNNNNNNNNNNNGTCAGTGGAACAAGCCGAGT
Supplementary Fig. 9_PRNP -20 Flag+6*His ins-HTS-R	ACTTGGTTGGGGTAACGGTG
Supplementary Fig. 9_VEGFA -17 Flag+6*His ins-HTS-F	NNNNNNNNGCTGCCGCTCACTTTGATGT
Supplementary Fig. 9_VEGFA -17 Flag+6*His ins-HTS-R	ACCCCGGCTCTGGCTAAAGA
Supplementary Fig. 9_GFAP -43to-1 del 43bp-HTS-F	CTCCCTACTGGGGAAAGCAGT
Supplementary Fig. 9_GFAP -43to-1 del 43bp-HTS-R	NNNNNNNNNNNNCCAATCTCCCTCATGGACATCAA
Supplementary Fig. 9_VEGFA -36to-1 del 36bp-HTS-F	NNNNNNNNGCTGCCGCTCACTTTGATGT
Supplementary Fig. 9_VEGFA -36to-1 del 36bp-HTS-R	ACCCCGGCTCTGGCTAAAGA
Supplementary Fig. 9_HEXA -36to-3 replace loxp-HTS-F	CATACAGGTGTGGCGAGAGG
Supplementary Fig. 9_HEXA -36to-3 replace loxp-HTS-R	NNNNNNNNNNNNCCAGCCTCCTTTGGTTAGCA
Supplementary Fig. 9_VEGFA_1 -37to-1 replace extended loxp-HTS-F	NNNNNNNNNNNNCCCGTTCTCAGCTCCACAAA
Supplementary Fig. 9_VEGFA_1 -37to-1 replace extended loxp-HTS-R	TTGGGACTGGAGTTGCTTCA
Supplementary Fig. 11_VEGFA 36bp deletion and 78bp insertion-twinPE-1-HTS-F	NNNNNNNNGCTGCCGCTCACTTTGATGT
Supplementary Fig. 11_VEGFA 36bp deletion and 78bp insertion-twinPE-1-HTS-R	ACCCCGGCTCTGGCTAAAGA
Supplementary Fig. 11_VEGFA 36bp deletion and 78bp insertion-twinPE-2-HTS-F	TTCTCAGCTCCACAAACTT
Supplementary Fig. 11_VEGFA 36bp deletion and 78bp insertion-twinPE-2-HTS-R	NNNNGTTGCTTCATGTACAGAG
Supplementary Fig. 11_VEGFA 36bp deletion and 78bp insertion-twinPE-3-HTS-F	TTCTCAGCTCCACAAACTT
Supplementary Fig. 11_VEGFA 36bp deletion and 78bp insertion-twinPE-3-HTS-R	NNNNGTTGCTTCATGTACAGAG
Supplementary Fig. 11_LMNA 36bp replacement-twinPE-1-HTS-F	CAGAAGCTCCTGGTACTCGTC
Supplementary Fig. 11_LMNA 36bp replacement-twinPE-1-HTS-R	NNNNNNNNGGGAGCTCACCAAACCCTC
Supplementary Fig. 11_LMNA 36bp replacement-twinPE-2-HTS-F	CAGAAGCTCCTGGTACTCGTC
Supplementary Fig. 11_LMNA 36bp replacement-twinPE-2-HTS-R	NNNNGGGAGCTCACCAAACCCTC
Supplementary Fig. 11_LMNA 36bp replacement-twinPE-3-HTS-F	CAGAAGCTCCTGGTACTCGTC
Supplementary Fig. 11_LMNA 36bp replacement-twinPE-3-HTS-R	NNNNGGGAGCTCACCAAACCCTC
Supplementary Fig. 11_LMNA 36bp replacement-twinPE-4-HTS-F	CAGAAGCTCCTGGTACTCGTC
Supplementary Fig. 11_LMNA 36bp replacement-twinPE-4-HTS-R	NNNNGGGAGCTCACCAAACCCTC
Supplementary Fig. 11_VEGFA_1 37bp deletion and 103bp insertion-twinPE-1-HTS-F	NNNNNNNNTCCCAAAGGACCCCAGTCA
Supplementary Fig. 11_VEGFA_1 37bp deletion and 103bp insertion-twinPE-1-HTS-R	GTGTGTCCCTCTGACAATGTG
Supplementary Fig. 11_VEGFA_1 37bp deletion and 103bp insertion-twinPE-2-HTS-F	NNNNAAAGGACCCCAGTCACT
Supplementary Fig. 11_VEGFA_1 37bp deletion and 103bp insertion-twinPE-2-HTS-R	TTGGGACTGGAGTTGCTTCA
Supplementary Fig. 11_HEK4 37bp deletion and 79bp insertion-twinPE-1-HTS-F	AGATGGCTGACAAAGGCCG
Supplementary Fig. 11_HEK4 37bp deletion and 79bp insertion-twinPE-1-HTS-R	NNNNNNNNACACACACACAGGCCTGGA
Supplementary Fig. 11_HEK4 37bp deletion and 79bp insertion-twinPE-2-HTS-F	AGATGGCTGACAAAGGCCG
Supplementary Fig. 11_HEK4 37bp deletion and 79bp insertion-twinPE-2-HTS-R	NNNNACACACAGGCCTGGAGGCG
Supplementary Fig. 11_HEK4 37bp deletion and 79bp insertion-twinPE-3-HTS-F	AGATGGCTGACAAAGGCCG
Supplementary Fig. 11_HEK4 37bp deletion and 79bp insertion-twinPE-3-HTS-R	NNNNACACACAGGCCTGGAGGCG
Supplementary Fig. 11_HEK4 37bp deletion and 79bp insertion-twinPE-4-HTS-F	AGATGGCTGACAAAGGCCG
Supplementary Fig. 11_HEK4 37bp deletion and 79bp insertion-twinPE-4-HTS-R	NNNNACACACAGGCCTGGAGGCG
Supplementary Fig. 18_EMX1 -17 Flag ins, HFL1-HTS-F	NNNNNNNNNNNNGTTCCAGAACCGGAGGACAA
Supplementary Fig. 18_EMX1 -17 Flag ins, HFL1-HTS-R	CGCCACCGGTTGATGTGAT
Supplementary Fig. 18_HEXA_2 -38to-1 replace Flag+AscI, HFL1-HTS-F	CATACAGGTGTGGCGAGAGG
Supplementary Fig. 18_HEXA_2 -38to-1 replace Flag+AscI, HFL1-HTS-R	NNNNNNNNNNNNCCAGCCTCCTTTGGTTAGCA
Supplementary Fig. 18_LMNA -35to-1 del 35bp, HFL1-HTS-F	CAGAAGCTCCTGGTACTCGTC
Supplementary Fig. 18_LMNA -35to-1 del 35bp, HFL1-HTS-R	NNNNNNNNNNNNGGGAGCTCACCAAACCCTC
Supplementary Fig. 19c_EMX1-HTS-F	NNNNNNNNNNNNGTTCCAGAACCGGAGGACAA
Supplementary Fig. 19c_EMX1-HTS-R	CGCCACCGGTTGATGTGAT
Supplementary Fig. 19c_HEK4_1-HTS-F	NNNNNNNNNNNNAGATGGCTGACAAAGGCCG
Supplementary Fig. 19c_HEK4_1-HTS-R	TTCAACCCGAACGGAGACAC
Supplementary Fig. 19d_APP-HTS-F	NNNNNNNNNNNNTAATTGGTTGTCCTGCATACTT
Supplementary Fig. 19d_APP-HTS-R	TGGCAAGACAAACAGTAGTGG
Supplementary Fig. 19d_GFAP-HTS-F	NNNNNNNNNNNNCTCCCTACTGGGGAAAGCAGT
Supplementary Fig. 19d_GFAP-HTS-R	CCAATCTCCCTCATGGACATCAA
Supplementary Fig. 19d_HEXA_1-HTS-F	NNNNNNNNNNNNCATACAGGTGTGGCGAGAGG
Supplementary Fig. 19d_HEXA_1-HTS-R	CCAGCCTCCTTTGGTTAGCA
Supplementary Fig. 19d_HEXA_2-HTS-F	CATACAGGTGTGGCGAGAGG
Supplementary Fig. 19d_HEXA_2-HTS-R	NNNNNNNNNNNNCCAGCCTCCTTTGGTTAGCA
Supplementary Fig. 19d_HEXA-HTS-F	CATACAGGTGTGGCGAGAGG
Supplementary Fig. 19d_HEXA-HTS-R	NNNNNNNNNNNNCCAGCCTCCTTTGGTTAGCA
Supplementary Fig. 19d_PRNP-HTS-F	NNNNNNNNNNNNGTCAGTGGAACAAGCCGAGT
Supplementary Fig. 19d_PRNP-HTS-R	ACTTGGTTGGGGTAACGGTG
Supplementary Fig. 19d_RUNX1-HTS-F	NNNNNNNNNNNNCTTGGTTTTCGCTCCGAAGG
Supplementary Fig. 19d_RUNX1-HTS-R	CTGCACCGAGGTGAAACAAG
Supplementary Fig. 19d_SDHB-HTS-F	NNNNNNNNNNNNGCCATCGTGCCTGTCTAATT
Supplementary Fig. 19d_SDHB-HTS-R	AGTCGACATATCCCAACATC
