# Supplementary material for: EXPERT expands prime editing efficiency and range of large fragment edits
Source: Nat Commun. 2025 Feb 13;16:1592. doi: 10.1038/s41467-025-56734-9 (PMC11822059; doi:10.1038/s41467-025-56734-9)
Supplement: Supplementary file 6 — Supplementary Data 4 [file 41467_2025_56734_MOESM6_ESM.xlsx]

## Sheet: Supplementary Data 4
Supplementary Data 4: The information of OT effects in this study.
Statistics of gRNA-independent OT effects					The information of gRNA-dependent OT effects
Group	Base substitution Count	Indel Count			On-target site	Potential gRNA-dependent OT site	Chromosome	Start location	OT site sequence	On-target sequence	Mismatch	Strand
wild type-rep 1	3529631	1150193			EMX1	ups-sgRNA-OT-site1	NC_000001.11 Homo sapiens chromosome 1, GRCh38.p12 Primary Assembly	2500392	GGATAGACGGCAGGGGCTGG	GTACAAACGGCAGAAGCTGG	5	-
wild type-rep 2	3530561	1143226				ups-sgRNA-OT-site2	NC_000003.12 Homo sapiens chromosome 3, GRCh38.p12 Primary Assembly	133699494	GAACAACACCCAGAAGCTGG	GTACAAACGGCAGAAGCTGG	5	+
wild type-rep 3	3525006	1130812				ups-sgRNA-OT-site3	NC_000008.11 Homo sapiens chromosome 8, GRCh38.p12 Primary Assembly	127330492	CATCAAAGGGCAGAATCTGG	GTACAAACGGCAGAAGCTGG	5	+
non-target-rep 1	3518074	1121711				ups-sgRNA-OT-site4	NC_000014.9 Homo sapiens chromosome 14, GRCh38.p12 Primary Assembly	95667475	GCACAAAGGGCACCTGCTGG	GTACAAACGGCAGAAGCTGG	5	+
non-target-rep 2	3536732	1186948				ups-sgRNA-OT-site5	NC_000017.11 Homo sapiens chromosome 17, GRCh38.p12 Primary Assembly	40652405	GTCCACAGGGCAGAATTTGG	GTACAAACGGCAGAAGCTGG	5	-
non-target-rep 3	3533871	1141885				ext-pegRNA-OT-site1	NC_000001.11 Homo sapiens chromosome 1, GRCh38.p12 Primary Assembly	4359997	GATTCAGAGGAGAGGAAAAA	GAGTCCGAGCAGAAGAAGAA	5	+
EXPERT(EMX1)-rep 1	3522842	1120838				ext-pegRNA-OT-site2	NC_000004.12 Homo sapiens chromosome 4, GRCh38.p12 Primary Assembly	10893912	GGCTCAGAGCAGGAGAACAA	GAGTCCGAGCAGAAGAAGAA	5	+
EXPERT(EMX1)-rep 2	3522864	1127542				ext-pegRNA-OT-site3	NC_000007.14 Homo sapiens chromosome 7, GRCh38.p12 Primary Assembly	47055337	GAGGAGTAGAAGAAGAAGAA	GAGTCCGAGCAGAAGAAGAA	5	-
EXPERT(EMX1)-rep 3	3526657	1127764				ext-pegRNA-OT-site4	NC_000016.10 Homo sapiens chromosome 16, GRCh38.p12 Primary Assembly	26161263	GGGTCACATTAGAAGAAGAA	GAGTCCGAGCAGAAGAAGAA	5	+
EXPERT(VEGFA_1)-rep 1	3518265	1133110				ext-pegRNA-OT-site5	NC_000020.11 Homo sapiens chromosome 20, GRCh38.p12 Primary Assembly	38033963	GAGTCGGCGCTGGAGAAGAA	GAGTCCGAGCAGAAGAAGAA	4	+
EXPERT(VEGFA_1)-rep 2	3525763	1137486			VEGFA_1	ups-sgRNA-OT-site1	NC_000004.12 Homo sapiens chromosome 4, GRCh38.p12 Primary Assembly	33591958	CCTCAGTGACTCCAGCACTT	CCCCAGTCACTCCAGCCTGT	5	-
EXPERT(VEGFA_1)-rep 3	3525928	1122663				ups-sgRNA-OT-site2	NC_000002.12 Homo sapiens chromosome 2, GRCh38.p12 Primary Assembly	191581927	CACTCTTCACTCCAGCCTGG	CCCCAGTCACTCCAGCCTGT	5	-
						ups-sgRNA-OT-site3	NC_000008.11 Homo sapiens chromosome 8, GRCh38.p12 Primary Assembly	49069891	CCCACTGCACTCCAGCCTGG	CCCCAGTCACTCCAGCCTGT	5	+
						ups-sgRNA-OT-site4	NC_000006.12 Homo sapiens chromosome 6, GRCh38.p12 Primary Assembly	55404470	CTACCATCACTGCAGCCTGT	CCCCAGTCACTCCAGCCTGT	5	-
						ups-sgRNA-OT-site5	NC_000001.11 Homo sapiens chromosome 1, GRCh38.p12 Primary Assembly	18565898	CCCCTGCCACTGCAGGCTGA	CCCCAGTCACTCCAGCCTGT	5	+
						ext-pegRNA-OT-site1	NC_000001.11 Homo sapiens chromosome 1, GRCh38.p12 Primary Assembly	20291609	GAGCTCTGGAGGACAAATGA	GATGTCTGCAGGCCAGATGA	5	-
						ext-pegRNA-OT-site2	NC_000021.9 Homo sapiens chromosome 21, GRCh38.p12 Primary Assembly	13164787	GCAGTCTGCAAGTCAGAAGA	GATGTCTGCAGGCCAGATGA	5	-
						ext-pegRNA-OT-site3	NC_000010.11 Homo sapiens chromosome 10, GRCh38.p12 Primary Assembly	92837446	GATCGCTTGAGGCCAGTTGA	GATGTCTGCAGGCCAGATGA	5	+
						ext-pegRNA-OT-site4	NC_000005.10 Homo sapiens chromosome 5, GRCh38.p12 Primary Assembly	132272337	GAGGGTGGCAGGCCAGGTGA	GATGTCTGCAGGCCAGATGA	5	-
						ext-pegRNA-OT-site5	NC_000016.10 Homo sapiens chromosome 16, GRCh38.p12 Primary Assembly	88724133	GAGGTGGGCAGGGCAGCTGA	GATGTCTGCAGGCCAGATGA	5	+
