# Supplementary material for: EXPERT expands prime editing efficiency and range of large fragment edits
Source: Nat Commun. 2025 Feb 13;16:1592. doi: 10.1038/s41467-025-56734-9 (PMC11822059; doi:10.1038/s41467-025-56734-9)
Supplement: Supplementary file 9 — Source Data [file 41467_2025_56734_MOESM9_ESM.xlsx]

## Sheet: Fig. 1
Related to Fig. 1b
	intended edits(%)	indels(%)
Fig.1b-VEGFA_1--37to-1_replace_37bp-EXPERT-rep1_OR_Fig.2b-VEGFA_1-DCN=37nt-EXPERT-rep1	33.24	0.51
Fig.1b-VEGFA_1--37to-1_replace_37bp-EXPERT-rep2_OR_Fig.2b-VEGFA_1-DCN=37nt-EXPERT-rep2	33.89	0.54
Fig.1b-VEGFA_1--37to-1_replace_37bp-EXPERT-rep3_OR_Fig.2b-VEGFA_1-DCN=37nt-EXPERT-rep3	34.02	0.51
Fig.1b-VEGFA_1--37to-1_del_37bp-EXPERT-rep1	18.71	0.82
Fig.1b-VEGFA_1--37to-1_del_37bp-EXPERT-rep2	19.55	0.86
Fig.1b-VEGFA_1--37to-1_del_37bp-EXPERT-rep3	18.17	0.72
Related to Fig. 1c
	intended edits(%)	indels(%)
Fig.1c-VEGFA_1--37to-1_replace_extended_loxp_and_+1_TtoC-EXPERT-rep1	10.66	0.42
Fig.1c-VEGFA_1--37to-1_replace_extended_loxp_and_+1_TtoC-EXPERT-rep2	10.56	0.37
Fig.1c-VEGFA_1--37to-1_replace_extended_loxp_and_+1_TtoC-EXPERT-rep3	10.81	0.36

## Sheet: Fig. 2
					Related to Fig. 2a					FACS-related to Fig. 2a
						mCherry+ cells/total cells(%)					293T-reporter-NC-FACS				293T-reporter-DCN=23 nt-FACS				293T-reporter-DCN=38 nt-FACS				293T-reporter-DCN=44 nt-FACS					293T-reporter-DCN=51 nt-FACS				293T-reporter-DCN=71 nt-FACS				293T-reporter-DCN=83 nt-FACS					293T-reporter-DCN=87 nt-FACS				293T-reporter-DCN=96 nt-FACS				293T-reporter-DCN=126 nt-FACS
					293T-reporter-NC-FACS-rep1	0.21				rep1
					293T-reporter-NC-FACS-rep2	0.23
					293T-reporter-NC-FACS-rep3	0.27
					293T-reporter-DCN=23 nt-FACS-rep1	0.24
Related to Fig. 2b					293T-reporter-DCN=23 nt-FACS-rep2	0.3
	intended edits(%)	indels(%)			293T-reporter-DCN=23 nt-FACS-rep3	0.36
Fig.2b-VEGFA_1-DCN=37nt-EXPERT-rep1_OR_Fig.1b-VEGFA_1--37to-1_replace_37bp-EXPERT-rep1	33.24	0.51			293T-reporter-DCN=38 nt-FACS-rep1	7.74
Fig.2b-VEGFA_1-DCN=37nt-EXPERT-rep2_OR_Fig.1b-VEGFA_1--37to-1_replace_37bp-EXPERT-rep2	33.89	0.54			293T-reporter-DCN=38 nt-FACS-rep2	7.16
Fig.2b-VEGFA_1-DCN=37nt-EXPERT-rep3_OR_Fig.1b-VEGFA_1--37to-1_replace_37bp-EXPERT-rep3	34.02	0.51			293T-reporter-DCN=38 nt-FACS-rep3	7.41
Fig.2b-VEGFA_1-DCN=61nt-EXPERT-rep1	2.45	0.48			293T-reporter-DCN=44 nt-FACS-rep1	2.21
Fig.2b-VEGFA_1-DCN=61nt-EXPERT-rep2	2.34	0.46			293T-reporter-DCN=44 nt-FACS-rep2	2.15
Fig.2b-VEGFA_1-DCN=61nt-EXPERT-rep3	2.45	0.48			293T-reporter-DCN=44 nt-FACS-rep3	2.02
Fig.2b-VEGFA_1-DCN=75nt-EXPERT-rep1	1.87	0.22			293T-reporter-DCN=51 nt-FACS-rep1	3.07
Fig.2b-VEGFA_1-DCN=75nt-EXPERT-rep2	1.59	0.23			293T-reporter-DCN=51 nt-FACS-rep2	2.94				rep2
Fig.2b-VEGFA_1-DCN=75nt-EXPERT-rep3	1.61	0.23			293T-reporter-DCN=51 nt-FACS-rep3	3.03
Fig.2b-VEGFA_1-DCN=87nt-EXPERT-rep1	0.13	0.24			293T-reporter-DCN=71 nt-FACS-rep1	1.73
Fig.2b-VEGFA_1-DCN=87nt-EXPERT-rep2	0.15	0.19			293T-reporter-DCN=71 nt-FACS-rep2	1.77
Fig.2b-VEGFA_1-DCN=87nt-EXPERT-rep3	0.21	0.22			293T-reporter-DCN=71 nt-FACS-rep3	1.73
Fig.2b-VEGFA_1-DCN=109nt-EXPERT-rep1	0.19	0.05			293T-reporter-DCN=83 nt-FACS-rep1	0.76
Fig.2b-VEGFA_1-DCN=109nt-EXPERT-rep2	0.12	0.06			293T-reporter-DCN=83 nt-FACS-rep2	0.8
Fig.2b-VEGFA_1-DCN=109nt-EXPERT-rep3	0.17	0.06			293T-reporter-DCN=83 nt-FACS-rep3	0.74
					293T-reporter-DCN=87 nt-FACS-rep1	0.83
Fig.2b-HEK4_1-DCN=24nt-EXPERT-rep1	0.11	0.55			293T-reporter-DCN=87 nt-FACS-rep2	0.7
Fig.2b-HEK4_1-DCN=24nt-EXPERT-rep2	0.13	0.53			293T-reporter-DCN=87 nt-FACS-rep3	0.93
Fig.2b-HEK4_1-DCN=24nt-EXPERT-rep3	0.1	0.42			293T-reporter-DCN=96 nt-FACS-rep1	0.67
Fig.2b-HEK4_1-DCN=32nt-EXPERT-rep1_OR_Supplementary_Fig.19c-HEK4_1--32to-1_replace_32bp-EXPERT_v1-rep1	12.91	2.36			293T-reporter-DCN=96 nt-FACS-rep2	0.74
Fig.2b-HEK4_1-DCN=32nt-EXPERT-rep2_OR_Supplementary_Fig.19c-HEK4_1--32to-1_replace_32bp-EXPERT_v1-rep2	10.72	2.1			293T-reporter-DCN=96 nt-FACS-rep3	0.56				rep3
Fig.2b-HEK4_1-DCN=32nt-EXPERT-rep3_OR_Supplementary_Fig.19c-HEK4_1--32to-1_replace_32bp-EXPERT_v1-rep3	12.08	2.23			293T-reporter-DCN=126 nt-FACS-rep1	0.33
Fig.2b-HEK4_1-DCN=40nt-EXPERT-rep1	7.99	0.98			293T-reporter-DCN=126 nt-FACS-rep2	0.42
Fig.2b-HEK4_1-DCN=40nt-EXPERT-rep2	7.16	0.9			293T-reporter-DCN=126 nt-FACS-rep3	0.45
Fig.2b-HEK4_1-DCN=40nt-EXPERT-rep3	8.26	1.03
Fig.2b-HEK4_1-DCN=46nt-EXPERT-rep1	2.03	0.17
Fig.2b-HEK4_1-DCN=46nt-EXPERT-rep2	1.58	0.15
Fig.2b-HEK4_1-DCN=46nt-EXPERT-rep3	1.71	0.16
Fig.2b-HEK4_1-DCN=54nt-EXPERT-rep1	1.05	0.26
Fig.2b-HEK4_1-DCN=54nt-EXPERT-rep2	1.03	0.27
Fig.2b-HEK4_1-DCN=54nt-EXPERT-rep3	0.94	0.19
Fig.2b-HEK4_1-DCN=65nt-EXPERT-rep1	3.43	0.57
Fig.2b-HEK4_1-DCN=65nt-EXPERT-rep2	2.7	0.53
Fig.2b-HEK4_1-DCN=65nt-EXPERT-rep3	2.9	0.5
Fig.2b-HEK4_1-DCN=72nt-EXPERT-rep1	1.91	4.31
Fig.2b-HEK4_1-DCN=72nt-EXPERT-rep2	1.75	4.14
Fig.2b-HEK4_1-DCN=72nt-EXPERT-rep3	1.69	3.81
Fig.2b-HEK4_1-DCN=82nt-EXPERT-rep1	0.24	2.95
Fig.2b-HEK4_1-DCN=82nt-EXPERT-rep2	0.29	2.8
Fig.2b-HEK4_1-DCN=82nt-EXPERT-rep3	0.27	3.37
Related to Fig. 2e and Fig. 2f
	intended edits(%)	indels(%)	product purity(intended edits: indels ratio)
Fig.2e-VEGFA_1--34to-18_del_17bp-mismatch=0-EXPERT-rep1	0.29	0.31	0.935484
Fig.2e-VEGFA_1--34to-18_del_17bp-mismatch=0-EXPERT-rep2	0.32	0.26	1.23077
Fig.2e-VEGFA_1--34to-18_del_17bp-mismatch=0-EXPERT-rep3	0.3	0.29	1.03448
Fig.2e-VEGFA_1--34to-18_del_17bp-mismatch=1-EXPERT-rep1	0.81	0.44	1.84091
Fig.2e-VEGFA_1--34to-18_del_17bp-mismatch=1-EXPERT-rep2	0.74	0.37	2
Fig.2e-VEGFA_1--34to-18_del_17bp-mismatch=1-EXPERT-rep3	0.85	0.44	1.93182
Fig.2e-VEGFA_1--34to-18_del_17bp-mismatch=2-EXPERT-rep1	6.45	0.75	8.6
Fig.2e-VEGFA_1--34to-18_del_17bp-mismatch=2-EXPERT-rep2	6.27	0.75	8.36
Fig.2e-VEGFA_1--34to-18_del_17bp-mismatch=2-EXPERT-rep3	5.76	0.67	8.59701
Fig.2e-VEGFA_1--34to-18_del_17bp-mismatch=3-EXPERT-rep1	10.38	0.93	11.1613
Fig.2e-VEGFA_1--34to-18_del_17bp-mismatch=3-EXPERT-rep2	9.55	0.88	10.8523
Fig.2e-VEGFA_1--34to-18_del_17bp-mismatch=3-EXPERT-rep3	8.97	0.84	10.6786
Fig.2e-VEGFA_1--34to-18_del_17bp-mismatch=4-EXPERT-rep1	5.42	0.66	8.21212
Fig.2e-VEGFA_1--34to-18_del_17bp-mismatch=4-EXPERT-rep2	7.29	1.14	6.39474
Fig.2e-VEGFA_1--34to-18_del_17bp-mismatch=4-EXPERT-rep3	5.59	0.83	6.73494
Fig.2e-VEGFA_1--34to-18_del_17bp-mismatch=5-EXPERT-rep1	15.03	0.59	25.4746
Fig.2e-VEGFA_1--34to-18_del_17bp-mismatch=5-EXPERT-rep2	14.92	0.6	24.8667
Fig.2e-VEGFA_1--34to-18_del_17bp-mismatch=5-EXPERT-rep3	14.17	0.59	24.0169
Fig.2e-VEGFA_1--34to-18_del_17bp-mismatch=6-EXPERT-rep1	15.35	0.51	30.098
Fig.2e-VEGFA_1--34to-18_del_17bp-mismatch=6-EXPERT-rep2	14.97	0.58	25.8103
Fig.2e-VEGFA_1--34to-18_del_17bp-mismatch=6-EXPERT-rep3	14.34	0.39	36.7692
Fig.2e-VEGFA_1--34to-18_del_17bp-mismatch=7-EXPERT-rep1	21.26	0.41	51.8537
Fig.2e-VEGFA_1--34to-18_del_17bp-mismatch=7-EXPERT-rep2	15.19	0.41	37.0488
Fig.2e-VEGFA_1--34to-18_del_17bp-mismatch=7-EXPERT-rep3	18.57	0.34	54.6176
Fig.2e-VEGFA_1--34to-18_del_17bp-mismatch=8-EXPERT-rep1	21.12	0.36	58.6667
Fig.2e-VEGFA_1--34to-18_del_17bp-mismatch=8-EXPERT-rep2	21.11	0.39	54.1282
Fig.2e-VEGFA_1--34to-18_del_17bp-mismatch=8-EXPERT-rep3	19.71	0.44	44.7955
Fig.2e-VEGFA_1--34to-18_del_17bp-mismatch=9-EXPERT-rep1	21.38	0.32	66.8125
Fig.2e-VEGFA_1--34to-18_del_17bp-mismatch=9-EXPERT-rep2	24.96	0.36	69.3333
Fig.2e-VEGFA_1--34to-18_del_17bp-mismatch=9-EXPERT-rep3	23.07	0.37	62.3514
Fig.2e-VEGFA_1--34to-18_del_17bp-mismatch=10-EXPERT-rep1	24.08	0.36	66.8889
Fig.2e-VEGFA_1--34to-18_del_17bp-mismatch=10-EXPERT-rep2	23.97	0.38	63.0789
Fig.2e-VEGFA_1--34to-18_del_17bp-mismatch=10-EXPERT-rep3	26.38	0.28	94.2143
Fig.2e-VEGFA_1--34to-18_del_17bp-mismatch=11-EXPERT-rep1	14.21	0.32	44.4062
Fig.2e-VEGFA_1--34to-18_del_17bp-mismatch=11-EXPERT-rep2	23.1	0.41	56.3415
Fig.2e-VEGFA_1--34to-18_del_17bp-mismatch=11-EXPERT-rep3	15.1	0.37	40.8108
Fig.2e-VEGFA_1--34to-18_del_17bp-mismatch=12-EXPERT-rep1	14.96	0.38	39.3684
Fig.2e-VEGFA_1--34to-18_del_17bp-mismatch=12-EXPERT-rep2	16.49	0.4	41.225
Fig.2e-VEGFA_1--34to-18_del_17bp-mismatch=12-EXPERT-rep3	16	0.37	43.2432
Fig.2e-VEGFA_1--34to-18_del_17bp-mismatch=13-EXPERT-rep1	23.11	0.41	56.3659
Fig.2e-VEGFA_1--34to-18_del_17bp-mismatch=13-EXPERT-rep2	15.58	0.34	45.8235
Fig.2e-VEGFA_1--34to-18_del_17bp-mismatch=13-EXPERT-rep3	14.53	0.3	48.4333
Fig.2e-VEGFA_1--34to-18_del_17bp-mismatch=14-EXPERT-rep1	15.95	0.38	41.9737
Fig.2e-VEGFA_1--34to-18_del_17bp-mismatch=14-EXPERT-rep2	10.41	0.64	16.2656
Fig.2e-VEGFA_1--34to-18_del_17bp-mismatch=14-EXPERT-rep3	13.28	0.44	30.1818
Fig.2e-VEGFA_1--34to-18_del_17bp-mismatch=15-EXPERT-rep1	19.68	0.37	53.1892
Fig.2e-VEGFA_1--34to-18_del_17bp-mismatch=15-EXPERT-rep2	18.11	0.33	54.8788
Fig.2e-VEGFA_1--34to-18_del_17bp-mismatch=15-EXPERT-rep3	19.29	0.34	56.7353
Fig.2e-VEGFA_1--34to-18_del_17bp-mismatch=16-EXPERT-rep1	17.08	0.37	46.1622
Fig.2e-VEGFA_1--34to-18_del_17bp-mismatch=16-EXPERT-rep2	17.11	0.36	47.5278
Fig.2e-VEGFA_1--34to-18_del_17bp-mismatch=16-EXPERT-rep3	18.27	0.38	48.0789
Fig.2e-VEGFA_1--34to-18_del_17bp-mismatch=17-EXPERT-rep1	18.12	0.31	58.4516
Fig.2e-VEGFA_1--34to-18_del_17bp-mismatch=17-EXPERT-rep2	16.74	0.29	57.7241
Fig.2e-VEGFA_1--34to-18_del_17bp-mismatch=17-EXPERT-rep3	19.04	0.36	52.8889
Fig.2e-HEK4_1--32to-15_replace_6His-mismatch=0-EXPERT-rep1	0.55	0.49	1.12245
Fig.2e-HEK4_1--32to-15_replace_6His-mismatch=0-EXPERT-rep2	0.59	0.5	1.18
Fig.2e-HEK4_1--32to-15_replace_6His-mismatch=0-EXPERT-rep3	0.49	0.52	0.942308
Fig.2e-HEK4_1--32to-15_replace_6His-mismatch=1-EXPERT-rep1	3.98	1.46	2.72603
Fig.2e-HEK4_1--32to-15_replace_6His-mismatch=1-EXPERT-rep2	4.2	1.6	2.625
Fig.2e-HEK4_1--32to-15_replace_6His-mismatch=1-EXPERT-rep3	3.6	1.54	2.33766
Fig.2e-HEK4_1--32to-15_replace_6His-mismatch=2-EXPERT-rep1	3.2	1.51	2.11921
Fig.2e-HEK4_1--32to-15_replace_6His-mismatch=2-EXPERT-rep2	3.42	1.61	2.12422
Fig.2e-HEK4_1--32to-15_replace_6His-mismatch=2-EXPERT-rep3	3.74	1.64	2.28049
Fig.2e-HEK4_1--32to-15_replace_6His-mismatch=3-EXPERT-rep1	3.14	1.72	1.82558
Fig.2e-HEK4_1--32to-15_replace_6His-mismatch=3-EXPERT-rep2	3.38	1.69	2
Fig.2e-HEK4_1--32to-15_replace_6His-mismatch=3-EXPERT-rep3	3	1.66	1.80723
Fig.2e-HEK4_1--32to-15_replace_6His-mismatch=4-EXPERT-rep1	3.18	1.39	2.28777
Fig.2e-HEK4_1--32to-15_replace_6His-mismatch=4-EXPERT-rep2	2.66	1.43	1.86014
Fig.2e-HEK4_1--32to-15_replace_6His-mismatch=4-EXPERT-rep3	3.11	1.43	2.17483
Fig.2e-HEK4_1--32to-15_replace_6His-mismatch=5-EXPERT-rep1	2.36	0.85	2.77647
Fig.2e-HEK4_1--32to-15_replace_6His-mismatch=5-EXPERT-rep2	2.65	1.04	2.54808
Fig.2e-HEK4_1--32to-15_replace_6His-mismatch=5-EXPERT-rep3	2.37	0.89	2.66292
Fig.2e-HEK4_1--32to-15_replace_6His-mismatch=6-EXPERT-rep1	3.48	1.1	3.16364
Fig.2e-HEK4_1--32to-15_replace_6His-mismatch=6-EXPERT-rep2	3.43	1.08	3.17593
Fig.2e-HEK4_1--32to-15_replace_6His-mismatch=6-EXPERT-rep3	3.26	1.12	2.91071
Fig.2e-HEK4_1--32to-15_replace_6His-mismatch=7-EXPERT-rep1	4.21	1.16	3.62931
Fig.2e-HEK4_1--32to-15_replace_6His-mismatch=7-EXPERT-rep2	4.53	1.38	3.28261
Fig.2e-HEK4_1--32to-15_replace_6His-mismatch=7-EXPERT-rep3	4.13	1.18	3.5
Fig.2e-HEK4_1--32to-15_replace_6His-mismatch=8-EXPERT-rep1	6.85	1.69	4.05325
Fig.2e-HEK4_1--32to-15_replace_6His-mismatch=8-EXPERT-rep2	4.54	1.32	3.43939
Fig.2e-HEK4_1--32to-15_replace_6His-mismatch=8-EXPERT-rep3	5.01	1.39	3.60432
Fig.2e-HEK4_1--32to-15_replace_6His-mismatch=9-EXPERT-rep1	8	2.79	2.86738
Fig.2e-HEK4_1--32to-15_replace_6His-mismatch=9-EXPERT-rep2	8.05	3.1	2.59677
Fig.2e-HEK4_1--32to-15_replace_6His-mismatch=9-EXPERT-rep3	8.3	3.77	2.20159
Fig.2e-HEK4_1--32to-15_replace_6His-mismatch=10-EXPERT-rep1	8.02	2.91	2.75601
Fig.2e-HEK4_1--32to-15_replace_6His-mismatch=10-EXPERT-rep2	7.37	2.73	2.69963
Fig.2e-HEK4_1--32to-15_replace_6His-mismatch=10-EXPERT-rep3	7.84	3.01	2.60465
Fig.2e-HEK4_1--32to-15_replace_6His-mismatch=11-EXPERT-rep1	15.53	2.31	6.72294
Fig.2e-HEK4_1--32to-15_replace_6His-mismatch=11-EXPERT-rep2	14.23	1.97	7.22335
Fig.2e-HEK4_1--32to-15_replace_6His-mismatch=11-EXPERT-rep3	13.54	2.77	4.88809
Fig.2e-HEK4_1--32to-15_replace_6His-mismatch=12-EXPERT-rep1	12.76	2.39	5.33891
Fig.2e-HEK4_1--32to-15_replace_6His-mismatch=12-EXPERT-rep2	13.29	1.91	6.95812
Fig.2e-HEK4_1--32to-15_replace_6His-mismatch=12-EXPERT-rep3	10.72	1.63	6.57669
Fig.2e-HEK4_1--32to-15_replace_6His-mismatch=13-EXPERT-rep1	12.09	1.76	6.86932
Fig.2e-HEK4_1--32to-15_replace_6His-mismatch=13-EXPERT-rep2	7.66	1.41	5.43262
Fig.2e-HEK4_1--32to-15_replace_6His-mismatch=13-EXPERT-rep3	9.62	1.63	5.90184
Fig.2e-HEK4_1--32to-15_replace_6His-mismatch=14-EXPERT-rep1	7.92	1.37	5.78102
Fig.2e-HEK4_1--32to-15_replace_6His-mismatch=14-EXPERT-rep2	10.06	1.55	6.49032
Fig.2e-HEK4_1--32to-15_replace_6His-mismatch=14-EXPERT-rep3	14.51	2.29	6.33624
Related to Fig. 2g
	intended edits(%)	indels(%)
Fig.2g-VEGFA_1--34to-3_del_32bp-PBS=8-EXPERT-rep1	13.52	0.14
Fig.2g-VEGFA_1--34to-3_del_32bp-PBS=8-EXPERT-rep2	12.77	0.11
Fig.2g-VEGFA_1--34to-3_del_32bp-PBS=8-EXPERT-rep3	15.52	0.15
Fig.2g-VEGFA_1--34to-3_del_32bp-PBS=9-EXPERT-rep1	14.08	0.12
Fig.2g-VEGFA_1--34to-3_del_32bp-PBS=9-EXPERT-rep2	12.62	0.19
Fig.2g-VEGFA_1--34to-3_del_32bp-PBS=9-EXPERT-rep3	11.54	0.14
Fig.2g-VEGFA_1--34to-3_del_32bp-PBS=10-EXPERT-rep1	13.96	0.18
Fig.2g-VEGFA_1--34to-3_del_32bp-PBS=10-EXPERT-rep2	13.53	0.15
Fig.2g-VEGFA_1--34to-3_del_32bp-PBS=10-EXPERT-rep3	13.6	0.17
Fig.2g-VEGFA_1--34to-3_del_32bp-PBS=11-EXPERT-rep1	12.09	0.15
Fig.2g-VEGFA_1--34to-3_del_32bp-PBS=11-EXPERT-rep2	11.6	0.12
Fig.2g-VEGFA_1--34to-3_del_32bp-PBS=11-EXPERT-rep3	11.23	0.1
Fig.2g-VEGFA_1--34to-3_del_32bp-PBS=12-EXPERT-rep1	15.97	0.14
Fig.2g-VEGFA_1--34to-3_del_32bp-PBS=12-EXPERT-rep2	15.41	0.14
Fig.2g-VEGFA_1--34to-3_del_32bp-PBS=12-EXPERT-rep3	14.85	0.13
Fig.2g-VEGFA_1--34to-3_del_32bp-PBS=13-EXPERT-rep1	15.59	0.11
Fig.2g-VEGFA_1--34to-3_del_32bp-PBS=13-EXPERT-rep2	14.1	0.17
Fig.2g-VEGFA_1--34to-3_del_32bp-PBS=13-EXPERT-rep3	15.39	0.14
Fig.2g-VEGFA_1--34to-3_del_32bp-PBS=14-EXPERT-rep1	14.79	0.12
Fig.2g-VEGFA_1--34to-3_del_32bp-PBS=14-EXPERT-rep2	14.74	0.12
Fig.2g-VEGFA_1--34to-3_del_32bp-PBS=14-EXPERT-rep3	15.74	0.11
Fig.2g-VEGFA_1--34to-3_del_32bp-PBS=15-EXPERT-rep1	13.78	0.14
Fig.2g-VEGFA_1--34to-3_del_32bp-PBS=15-EXPERT-rep2	17.16	0.11
Fig.2g-VEGFA_1--34to-3_del_32bp-PBS=15-EXPERT-rep3	14.98	0.11
Fig.2g-VEGFA_1--34to-3_del_32bp-PBS=16-EXPERT-rep1	12.64	0.15
Fig.2g-VEGFA_1--34to-3_del_32bp-PBS=16-EXPERT-rep2	13.97	0.2
Fig.2g-VEGFA_1--34to-3_del_32bp-PBS=16-EXPERT-rep3	13.2	0.13
Fig.2g-VEGFA_1--34to-3_del_32bp-PBS=17-EXPERT-rep1	8.09	0.14
Fig.2g-VEGFA_1--34to-3_del_32bp-PBS=17-EXPERT-rep2	8.59	0.12
Fig.2g-VEGFA_1--34to-3_del_32bp-PBS=17-EXPERT-rep3	7.58	0.14
Fig.2g-PRNP--39to-1_replace_extended_loxp-PBS=8-EXPERT-rep1	0.39	0.13
Fig.2g-PRNP--39to-1_replace_extended_loxp-PBS=8-EXPERT-rep2	0.36	0.12
Fig.2g-PRNP--39to-1_replace_extended_loxp-PBS=8-EXPERT-rep3	0.42	0.11
Fig.2g-PRNP--39to-1_replace_extended_loxp-PBS=9-EXPERT-rep1	2.33	0.1
Fig.2g-PRNP--39to-1_replace_extended_loxp-PBS=9-EXPERT-rep2	2.44	0.13
Fig.2g-PRNP--39to-1_replace_extended_loxp-PBS=9-EXPERT-rep3	2.49	0.11
Fig.2g-PRNP--39to-1_replace_extended_loxp-PBS=10-EXPERT-rep1	3.88	0.12
Fig.2g-PRNP--39to-1_replace_extended_loxp-PBS=10-EXPERT-rep2	3.55	0.14
Fig.2g-PRNP--39to-1_replace_extended_loxp-PBS=10-EXPERT-rep3	3.66	0.08
Fig.2g-PRNP--39to-1_replace_extended_loxp-PBS=11-EXPERT-rep1	3.97	0.14
Fig.2g-PRNP--39to-1_replace_extended_loxp-PBS=11-EXPERT-rep2	2.91	0.1
Fig.2g-PRNP--39to-1_replace_extended_loxp-PBS=11-EXPERT-rep3	2.76	0.42
Fig.2g-PRNP--39to-1_replace_extended_loxp-PBS=12-EXPERT-rep1	5.7	0.12
Fig.2g-PRNP--39to-1_replace_extended_loxp-PBS=12-EXPERT-rep2	4.5	0.13
Fig.2g-PRNP--39to-1_replace_extended_loxp-PBS=12-EXPERT-rep3	6.4	0.11
Fig.2g-PRNP--39to-1_replace_extended_loxp-PBS=13-EXPERT-rep1	5	0.11
Fig.2g-PRNP--39to-1_replace_extended_loxp-PBS=13-EXPERT-rep2	4.76	0.13
Fig.2g-PRNP--39to-1_replace_extended_loxp-PBS=13-EXPERT-rep3	5.11	0.13
Fig.2g-PRNP--39to-1_replace_extended_loxp-PBS=14-EXPERT-rep1	3.65	0.14
Fig.2g-PRNP--39to-1_replace_extended_loxp-PBS=14-EXPERT-rep2	3.54	0.13
Fig.2g-PRNP--39to-1_replace_extended_loxp-PBS=14-EXPERT-rep3	3.28	0.09
Fig.2g-PRNP--39to-1_replace_extended_loxp-PBS=15-EXPERT-rep1	6.13	0.14
Fig.2g-PRNP--39to-1_replace_extended_loxp-PBS=15-EXPERT-rep2	4.86	0.15
Fig.2g-PRNP--39to-1_replace_extended_loxp-PBS=15-EXPERT-rep3	5.58	0.11
Fig.2g-PRNP--39to-1_replace_extended_loxp-PBS=16-EXPERT-rep1	4.25	0.16
Fig.2g-PRNP--39to-1_replace_extended_loxp-PBS=16-EXPERT-rep2	2.6	0.24
Fig.2g-PRNP--39to-1_replace_extended_loxp-PBS=16-EXPERT-rep3	4.12	0.5
Fig.2g-PRNP--39to-1_replace_extended_loxp-PBS=17-EXPERT-rep1	3.46	0.12
Fig.2g-PRNP--39to-1_replace_extended_loxp-PBS=17-EXPERT-rep2	3.76	0.15
Fig.2g-PRNP--39to-1_replace_extended_loxp-PBS=17-EXPERT-rep3	3.61	0.13

## Sheet: Fig. 3
Related to Fig. 3b
	intended edits(%)	indels(%)
Fig.3b-EMX1-insert_5bp-EXPERT-rep1	15.05	4.81
Fig.3b-EMX1-insert_5bp-EXPERT-rep2	15.45	4.89
Fig.3b-EMX1-insert_5bp-EXPERT-rep3	15.28	4.72
Fig.3b-EMX1-insert_10bp-EXPERT-rep1	15.56	3.78
Fig.3b-EMX1-insert_10bp-EXPERT-rep2	15.05	3.67
Fig.3b-EMX1-insert_10bp-EXPERT-rep3	16.67	4.13
Fig.3b-EMX1-insert_20bp-EXPERT-rep1	21.59	1.43
Fig.3b-EMX1-insert_20bp-EXPERT-rep2	20.42	1.42
Fig.3b-EMX1-insert_20bp-EXPERT-rep3	20.79	1.43
Fig.3b-EMX1-insert_30bp-EXPERT-rep1	21.67	3.54
Fig.3b-EMX1-insert_30bp-EXPERT-rep2	20.23	3.83
Fig.3b-EMX1-insert_30bp-EXPERT-rep3	22.16	3.62
Fig.3b-EMX1-insert_50bp-EXPERT-rep1	15.97	0.51
Fig.3b-EMX1-insert_50bp-EXPERT-rep2	14.38	0.46
Fig.3b-EMX1-insert_50bp-EXPERT-rep3	15.41	0.46
Fig.3b-EMX1-insert_80bp-EXPERT-rep1	6.35	1.01
Fig.3b-EMX1-insert_80bp-EXPERT-rep2	6.12	1.03
Fig.3b-EMX1-insert_80bp-EXPERT-rep3	6.74	0.95
Fig.3b-EMX1-insert_100bp-EXPERT-rep1	5.5	2.3
Fig.3b-EMX1-insert_100bp-EXPERT-rep2	5.27	2.28
Fig.3b-EMX1-insert_100bp-EXPERT-rep3	5.13	2.29
Fig.3b-VEGFA_1-insert_5bp-EXPERT-rep1	19.09	0.26
Fig.3b-VEGFA_1-insert_5bp-EXPERT-rep2	18.73	0.25
Fig.3b-VEGFA_1-insert_5bp-EXPERT-rep3	19.07	0.24
Fig.3b-VEGFA_1-insert_10bp-EXPERT-rep1	13.02	0.27
Fig.3b-VEGFA_1-insert_10bp-EXPERT-rep2	13.18	0.25
Fig.3b-VEGFA_1-insert_10bp-EXPERT-rep3	12.86	0.27
Fig.3b-VEGFA_1-insert_20bp-EXPERT-rep1	19.68	0.23
Fig.3b-VEGFA_1-insert_20bp-EXPERT-rep2	19.24	0.28
Fig.3b-VEGFA_1-insert_20bp-EXPERT-rep3	19.82	0.21
Fig.3b-VEGFA_1-insert_30bp-EXPERT-rep1	8.01	0.27
Fig.3b-VEGFA_1-insert_30bp-EXPERT-rep2	7.46	0.28
Fig.3b-VEGFA_1-insert_30bp-EXPERT-rep3	7.56	0.28
Fig.3b-VEGFA_1-insert_50bp-EXPERT-rep1	11.22	0.13
Fig.3b-VEGFA_1-insert_50bp-EXPERT-rep2	12.36	0.11
Fig.3b-VEGFA_1-insert_50bp-EXPERT-rep3	11.92	0.11
Fig.3b-VEGFA_1-insert_80bp-EXPERT-rep1	5.33	0.11
Fig.3b-VEGFA_1-insert_80bp-EXPERT-rep2	5.75	0.1
Fig.3b-VEGFA_1-insert_80bp-EXPERT-rep3	5.02	0.1
Fig.3b-VEGFA_1-insert_100bp-EXPERT-rep1	5.5	0.11
Fig.3b-VEGFA_1-insert_100bp-EXPERT-rep2	6.16	0.11
Fig.3b-VEGFA_1-insert_100bp-EXPERT-rep3	6.35	0.11
Related to Fig. 3d				FACS-related to Fig. 3d
					negative-control(NC)				293T-reporter_replace_71bp-EXPERT					293T-reporter_replace_71bp-EXPERT+Helper gRNA					293T-reporter_replace_96bp-EXPERT					293T-reporter_replace_96bp-EXPERT+Helper gRNA
293T-reporter_replace_71bp-EXPERT-rep1	1			rep1
293T-reporter_replace_71bp-EXPERT-rep2	1.16
293T-reporter_replace_71bp-EXPERT-rep3	0.97
293T-reporter_replace_71bp-EXPERT+Helper gRNA-rep1	3.31
293T-reporter_replace_71bp-EXPERT+Helper gRNA-rep2	2.86
293T-reporter_replace_71bp-EXPERT+Helper gRNA-rep3	3.32
293T-reporter_replace_96bp-EXPERT-rep1	2.03
293T-reporter_replace_96bp-EXPERT-rep2	2.04
293T-reporter_replace_96bp-EXPERT-rep3	2.04
293T-reporter_replace_96bp-EXPERT+Helper gRNA-rep1	3.26
293T-reporter_replace_96bp-EXPERT+Helper gRNA-rep2	3.5
293T-reporter_replace_96bp-EXPERT+Helper gRNA-rep3	3.45
				rep2
				rep3
Related to Fig. 3e
	intended edits(%)	indels(%)	product purity
Fig.3e-EMX1--88to-1_replace_88bp-EXPERT-rep1	0.24	0.21	1.14286
Fig.3e-EMX1--88to-1_replace_88bp-EXPERT-rep2	0.18	0.18	1
Fig.3e-EMX1--88to-1_replace_88bp-EXPERT-rep3	0.2	0.21	0.952381
Fig.3e-EMX1--88to-1_replace_88bp-EXPERT+Helper_gRNA-rep1	3.15	0.2	15.75
Fig.3e-EMX1--88to-1_replace_88bp-EXPERT+Helper_gRNA-rep2	3.29	0.2	16.45
Fig.3e-EMX1--88to-1_replace_88bp-EXPERT+Helper_gRNA-rep3	2.87	0.22	13.0455
Fig.3e-VEGFA_1--75to-1_replace_75bp-EXPERT-rep1	1.14	0.2	5.7
Fig.3e-VEGFA_1--75to-1_replace_75bp-EXPERT-rep2	0.99	0.17	5.82353
Fig.3e-VEGFA_1--75to-1_replace_75bp-EXPERT-rep3	1.26	0.13	9.69231
Fig.3e-VEGFA_1--75to-1_replace_75bp-EXPERT+Helper_gRNA-rep1	6.95	0.18	38.6111
Fig.3e-VEGFA_1--75to-1_replace_75bp-EXPERT+Helper_gRNA-rep2	6.95	0.14	49.6429
Fig.3e-VEGFA_1--75to-1_replace_75bp-EXPERT+Helper_gRNA-rep3	6.69	0.14	47.7857

## Sheet: Fig. 4
Related to Fig. 4a
	intended edits(%)	indels(%)
Fig.4a-Insertion-CETP--19_Flag_ins-PE2-rep1	0.7	2.14
Fig.4a-Insertion-CETP--19_Flag_ins-PE2-rep2	0.57	1.68
Fig.4a-Insertion-CETP--19_Flag_ins-PE2-rep3	0.61	1.84
Fig.4a-Insertion-CETP--19_Flag_ins-EXPERT-rep1	1.88	1.14
Fig.4a-Insertion-CETP--19_Flag_ins-EXPERT-rep2	2.21	1.35
Fig.4a-Insertion-CETP--19_Flag_ins-EXPERT-rep3	2.22	1.25
Fig.4a-Insertion-EMX1--17_loxp+6His+AscI_ins-PE2-rep1	1.67	0.74
Fig.4a-Insertion-EMX1--17_loxp+6His+AscI_ins-PE2-rep2	6.37	0.79
Fig.4a-Insertion-EMX1--17_loxp+6His+AscI_ins-PE2-rep3	3.48	0.71
Fig.4a-Insertion-EMX1--17_loxp+6His+AscI_ins-EXPERT-rep1	9.63	0.51
Fig.4a-Insertion-EMX1--17_loxp+6His+AscI_ins-EXPERT-rep2	9.68	0.49
Fig.4a-Insertion-EMX1--17_loxp+6His+AscI_ins-EXPERT-rep3	12.57	0.56
Fig.4a-Insertion-HEK4--17_Flag+6His_ins-PE2-rep1	2.37	0.78
Fig.4a-Insertion-HEK4--17_Flag+6His_ins-PE2-rep2	2.16	0.58
Fig.4a-Insertion-HEK4--17_Flag+6His_ins-PE2-rep3	2.95	0.74
Fig.4a-Insertion-HEK4--17_Flag+6His_ins-EXPERT-rep1	3.45	0.96
Fig.4a-Insertion-HEK4--17_Flag+6His_ins-EXPERT-rep2	3.83	0.87
Fig.4a-Insertion-HEK4--17_Flag+6His_ins-EXPERT-rep3	4.2	0.98
Fig.4a-Insertion-VEGFA_1--20_loxp+Flag+AscI_ins-PE2-rep1	2.38	1.07
Fig.4a-Insertion-VEGFA_1--20_loxp+Flag+AscI_ins-PE2-rep2	4.61	1.08
Fig.4a-Insertion-VEGFA_1--20_loxp+Flag+AscI_ins-PE2-rep3	5.13	1.06
Fig.4a-Insertion-VEGFA_1--20_loxp+Flag+AscI_ins-EXPERT-rep1	10.63	0.11
Fig.4a-Insertion-VEGFA_1--20_loxp+Flag+AscI_ins-EXPERT-rep2	7.82	0.12
Fig.4a-Insertion-VEGFA_1--20_loxp+Flag+AscI_ins-EXPERT-rep3	5.88	0.12
Fig.4a-Deletion-CETP--40to-1_del_40bp-PE2-rep1	0.18	0.19
Fig.4a-Deletion-CETP--40to-1_del_40bp-PE2-rep2	0.22	0.2
Fig.4a-Deletion-CETP--40to-1_del_40bp-PE2-rep3	0.16	0.21
Fig.4a-Deletion-CETP--40to-1_del_40bp-EXPERT-rep1	0.62	0.36
Fig.4a-Deletion-CETP--40to-1_del_40bp-EXPERT-rep2	0.52	0.31
Fig.4a-Deletion-CETP--40to-1_del_40bp-EXPERT-rep3	0.52	0.31
Fig.4a-Deletion-EMX1--32to-3_del_30bp-PE2-rep1	3.79	0.34
Fig.4a-Deletion-EMX1--32to-3_del_30bp-PE2-rep2	3.02	0.51
Fig.4a-Deletion-EMX1--32to-3_del_30bp-PE2-rep3	2.86	0.47
Fig.4a-Deletion-EMX1--32to-3_del_30bp-EXPERT-rep1	11.16	1.44
Fig.4a-Deletion-EMX1--32to-3_del_30bp-EXPERT-rep2	10.41	1.41
Fig.4a-Deletion-EMX1--32to-3_del_30bp-EXPERT-rep3	11.14	1.34
Fig.4a-Deletion-PRNP--39to-1_del_39bp-PE2-rep1	0.03	0.23
Fig.4a-Deletion-PRNP--39to-1_del_39bp-PE2-rep2	0.03	0.23
Fig.4a-Deletion-PRNP--39to-1_del_39bp-PE2-rep3	0.03	0.24
Fig.4a-Deletion-PRNP--39to-1_del_39bp-EXPERT-rep1	0.51	0.28
Fig.4a-Deletion-PRNP--39to-1_del_39bp-EXPERT-rep2	0.47	0.29
Fig.4a-Deletion-PRNP--39to-1_del_39bp-EXPERT-rep3	0.43	0.25
Fig.4a-Deletion-VEGFA_1--34to-3_del_32bp-PE2-rep1	5.03	0.34
Fig.4a-Deletion-VEGFA_1--34to-3_del_32bp-PE2-rep2	4.85	0.17
Fig.4a-Deletion-VEGFA_1--34to-3_del_32bp-PE2-rep3	5.21	0.17
Fig.4a-Deletion-VEGFA_1--34to-3_del_32bp-EXPERT-rep1	10.98	0.13
Fig.4a-Deletion-VEGFA_1--34to-3_del_32bp-EXPERT-rep2	10.49	0.17
Fig.4a-Deletion-VEGFA_1--34to-3_del_32bp-EXPERT-rep3	11.88	0.15
Fig.4a-Replacement-GFAP--43to-1_replace_extended_loxp-PE2-rep1	1.07	0.83
Fig.4a-Replacement-GFAP--43to-1_replace_extended_loxp-PE2-rep2	1.27	0.94
Fig.4a-Replacement-GFAP--43to-1_replace_extended_loxp-PE2-rep3	1.33	0.88
Fig.4a-Replacement-GFAP--43to-1_replace_extended_loxp-EXPERT-rep1	4.23	0.57
Fig.4a-Replacement-GFAP--43to-1_replace_extended_loxp-EXPERT-rep2	3.57	0.54
Fig.4a-Replacement-GFAP--43to-1_replace_extended_loxp-EXPERT-rep3	4.05	0.52
Fig.4a-Replacement-HEK4--37to-1_replace_extended_loxp-PE2-rep1	4.6	0.48
Fig.4a-Replacement-HEK4--37to-1_replace_extended_loxp-PE2-rep2	5.55	0.43
Fig.4a-Replacement-HEK4--37to-1_replace_extended_loxp-PE2-rep3	5.2	0.62
Fig.4a-Replacement-HEK4--37to-1_replace_extended_loxp-EXPERT-rep1	10.09	0.81
Fig.4a-Replacement-HEK4--37to-1_replace_extended_loxp-EXPERT-rep2	9.8	0.84
Fig.4a-Replacement-HEK4--37to-1_replace_extended_loxp-EXPERT-rep3	11.03	0.76
Fig.4a-Replacement-LMNA--36to-1_replace_extended_loxp-PE2-rep1	4.77	3.33
Fig.4a-Replacement-LMNA--36to-1_replace_extended_loxp-PE2-rep2	4.86	2.56
Fig.4a-Replacement-LMNA--36to-1_replace_extended_loxp-PE2-rep3	4.83	3.39
Fig.4a-Replacement-LMNA--36to-1_replace_extended_loxp-EXPERT-rep1	6.36	2.9
Fig.4a-Replacement-LMNA--36to-1_replace_extended_loxp-EXPERT-rep2	8.3	1.95
Fig.4a-Replacement-LMNA--36to-1_replace_extended_loxp-EXPERT-rep3	6.91	2.77
Fig.4a-Replacement-PRNP--39to-1_replace_extended_loxp-PE2-rep1	2.68	0.09
Fig.4a-Replacement-PRNP--39to-1_replace_extended_loxp-PE2-rep2	2.74	0.07
Fig.4a-Replacement-PRNP--39to-1_replace_extended_loxp-PE2-rep3	2.65	0.08
Fig.4a-Replacement-PRNP--39to-1_replace_extended_loxp-EXPERT-rep1	5.19	0.09
Fig.4a-Replacement-PRNP--39to-1_replace_extended_loxp-EXPERT-rep2	5.67	0.12
Fig.4a-Replacement-PRNP--39to-1_replace_extended_loxp-EXPERT-rep3	6.64	0.1
Related to Fig. 4d
	intended edits(%)	indels(%)	relative product purity
Fig.4d-VEGFA-36bp_deletion_and_78bp_insertion-twinPE-rep1_OR_Supplementary_Fig.11-VEGFA-36bp_deletion_and_78bp_insertion-twinPE-1-rep1	5.46	9.69	0.948936
Fig.4d-VEGFA-36bp_deletion_and_78bp_insertion-twinPE-rep2_OR_Supplementary_Fig.11-VEGFA-36bp_deletion_and_78bp_insertion-twinPE-1-rep2	5.87	9.75	1.01391
Fig.4d-VEGFA-36bp_deletion_and_78bp_insertion-twinPE-rep3_OR_Supplementary_Fig.11-VEGFA-36bp_deletion_and_78bp_insertion-twinPE-1-rep3	6.14	9.97	1.03715
Fig.4d-VEGFA-36bp_deletion_and_78bp_insertion-EXPERT-rep1	5.23	5.95	1.48031
Fig.4d-VEGFA-36bp_deletion_and_78bp_insertion-EXPERT-rep2	5.19	5.78	1.51219
Fig.4d-VEGFA-36bp_deletion_and_78bp_insertion-EXPERT-rep3	5.5	6.05	1.531
Fig.4d-LMNA-36bp_replacement-twinPE-rep1_OR_Supplementary_Fig.11-LMNA-36bp_replacement-twinPE-1-rep1	36.55	55.31	1.05984
Fig.4d-LMNA-36bp_replacement-twinPE-rep2_OR_Supplementary_Fig.11-LMNA-36bp_replacement-twinPE-1-rep2	37.4	54.61	1.09839
Fig.4d-LMNA-36bp_replacement-twinPE-rep3_OR_Supplementary_Fig.11-LMNA-36bp_replacement-twinPE-1-rep3	32	60.97	0.841766
Fig.4d-LMNA-36bp_replacement-EXPERT-rep1	9.53	6.72	2.27448
Fig.4d-LMNA-36bp_replacement-EXPERT-rep2	10.21	5.97	2.74289
Fig.4d-LMNA-36bp_replacement-EXPERT-rep3	11.85	7.94	2.39362
Fig.4d-VEGFA_1-37bp_deletion_and_103bp_insertion-twinPE-rep1_OR_Supplementary_Fig.11-VEGFA_1-37bp_deletion_and_103bp_insertion-twinPE-1-rep1	6.51	6.53	1.30882
Fig.4d-VEGFA_1-37bp_deletion_and_103bp_insertion-twinPE-rep2_OR_Supplementary_Fig.11-VEGFA_1-37bp_deletion_and_103bp_insertion-twinPE-1-rep2	4	7.33	0.716423
Fig.4d-VEGFA_1-37bp_deletion_and_103bp_insertion-twinPE-rep3_OR_Supplementary_Fig.11-VEGFA_1-37bp_deletion_and_103bp_insertion-twinPE-1-rep3	4.44	5.98	0.974754
Fig.4d-VEGFA_1-37bp_deletion_and_103bp_insertion-EXPERT-rep1	6.65	1.63	5.35608
Fig.4d-VEGFA_1-37bp_deletion_and_103bp_insertion-EXPERT-rep2	6.42	1.6	5.26779
Fig.4d-VEGFA_1-37bp_deletion_and_103bp_insertion-EXPERT-rep3	8.01	1.66	6.33487
Fig.4d-HEK4-37bp_deletion_and_79bp_insertion-twinPE-rep1_OR_Supplementary_Fig.11-HEK4-37bp_deletion_and_79bp_insertion-twinPE-4-rep1	17.53	32.22	0.995512
Fig.4d-HEK4-37bp_deletion_and_79bp_insertion-twinPE-rep2_OR_Supplementary_Fig.11-HEK4-37bp_deletion_and_79bp_insertion-twinPE-4-rep2	17.33	31.79	0.997466
Fig.4d-HEK4-37bp_deletion_and_79bp_insertion-twinPE-rep3_OR_Supplementary_Fig.11-HEK4-37bp_deletion_and_79bp_insertion-twinPE-4-rep3	17.43	31.67	1.00702
Fig.4d-HEK4-37bp_deletion_and_79bp_insertion-EXPERT-rep1	4.37	3.34	2.394
Fig.4d-HEK4-37bp_deletion_and_79bp_insertion-EXPERT-rep2	4.14	3.3	2.29549
Fig.4d-HEK4-37bp_deletion_and_79bp_insertion-EXPERT-rep3	4.13	3.58	2.11085
Related to Fig. 4e and 4f
Group	Base substitution Count	Indel Count
wild type-rep 1	3529631	1150193
wild type-rep 2	3530561	1143226
wild type-rep 3	3525006	1130812
non-target-rep 1	3518074	1121711
non-target-rep 2	3536732	1186948
non-target-rep 3	3533871	1141885
EXPERT(EMX1)-rep 1	3522842	1120838
EXPERT(EMX1)-rep 2	3522864	1127542
EXPERT(EMX1)-rep 3	3526657	1127764
EXPERT(VEGFA_1)-rep 1	3518265	1133110
EXPERT(VEGFA_1)-rep 2	3525763	1137486
EXPERT(VEGFA_1)-rep 3	3525928	1122663

## Sheet: Fig. 5
Related to Fig. 5a
	intended edits(%)	indels(%)
Fig.5a-EMX1--32to-1_del_32bp-PE2max-rep1	1.36	0.44
Fig.5a-EMX1--32to-1_del_32bp-PE2max-rep2	1.2	0.41
Fig.5a-EMX1--32to-1_del_32bp-PE2max-rep3	1.28	0.4
Fig.5a-EMX1--32to-1_del_32bp-EXPERTmax-rep1	5.81	1.33
Fig.5a-EMX1--32to-1_del_32bp-EXPERTmax-rep2	5.72	1.22
Fig.5a-EMX1--32to-1_del_32bp-EXPERTmax-rep3	5.59	1.2
Fig.5a-EMX1--32to-1_del_32bp-PE3max-rep1	2.18	0.49
Fig.5a-EMX1--32to-1_del_32bp-PE3max-rep2	1.99	0.53
Fig.5a-EMX1--32to-1_del_32bp-PE3max-rep3	2.13	0.54
Fig.5a-EMX1--32to-1_del_32bp-EXPERTmax+nicking_sgRNA-rep1	5.5	1.12
Fig.5a-EMX1--32to-1_del_32bp-EXPERTmax+nicking_sgRNA-rep2	5.04	1.02
Fig.5a-EMX1--32to-1_del_32bp-EXPERTmax+nicking_sgRNA-rep3	5.52	1.09
Fig.5a-EMX1--32to-1_del_32bp-PE4max-rep1	0.79	0.47
Fig.5a-EMX1--32to-1_del_32bp-PE4max-rep2	0.77	0.49
Fig.5a-EMX1--32to-1_del_32bp-PE4max-rep3	0.89	0.42
Fig.5a-EMX1--32to-1_del_32bp-EXPERTmax+MLH1dn-rep1	4.16	1.24
Fig.5a-EMX1--32to-1_del_32bp-EXPERTmax+MLH1dn-rep2	4.22	1.2
Fig.5a-EMX1--32to-1_del_32bp-EXPERTmax+MLH1dn-rep3	3.95	1.13
Fig.5a-EMX1--32to-1_del_32bp-PE5max-rep1	1.53	0.61
Fig.5a-EMX1--32to-1_del_32bp-PE5max-rep2	1.36	0.54
Fig.5a-EMX1--32to-1_del_32bp-PE5max-rep3	1.2	0.52
Fig.5a-EMX1--32to-1_del_32bp-EXPERTmax+nicking_sgRNA+MLH1dn-rep1	5.28	1.23
Fig.5a-EMX1--32to-1_del_32bp-EXPERTmax+nicking_sgRNA+MLH1dn-rep2	5.52	1.2
Fig.5a-EMX1--32to-1_del_32bp-EXPERTmax+nicking_sgRNA+MLH1dn-rep3	4.81	1.13
Fig.5a-VEGFA_1--36to-1_del_36bp-PE2max-rep1	2	0.79
Fig.5a-VEGFA_1--36to-1_del_36bp-PE2max-rep2	1.89	0.72
Fig.5a-VEGFA_1--36to-1_del_36bp-PE2max-rep3	1.88	0.62
Fig.5a-VEGFA_1--36to-1_del_36bp-EXPERTmax-rep1	6.46	0.4
Fig.5a-VEGFA_1--36to-1_del_36bp-EXPERTmax-rep2	5.11	0.32
Fig.5a-VEGFA_1--36to-1_del_36bp-EXPERTmax-rep3	5.63	0.35
Fig.5a-VEGFA_1--36to-1_del_36bp-PE3max-rep1	3.15	1.29
Fig.5a-VEGFA_1--36to-1_del_36bp-PE3max-rep2	2.61	1.17
Fig.5a-VEGFA_1--36to-1_del_36bp-PE3max-rep3	2.81	1.19
Fig.5a-VEGFA_1--36to-1_del_36bp-EXPERTmax+nicking_sgRNA-rep1	7.37	0.41
Fig.5a-VEGFA_1--36to-1_del_36bp-EXPERTmax+nicking_sgRNA-rep2	6.73	0.36
Fig.5a-VEGFA_1--36to-1_del_36bp-EXPERTmax+nicking_sgRNA-rep3	6.21	0.46
Fig.5a-VEGFA_1--36to-1_del_36bp-PE4max-rep1	1.51	1.09
Fig.5a-VEGFA_1--36to-1_del_36bp-PE4max-rep2	1.39	1.07
Fig.5a-VEGFA_1--36to-1_del_36bp-PE4max-rep3	1.39	1.04
Fig.5a-VEGFA_1--36to-1_del_36bp-EXPERTmax+MLH1dn-rep1	3.82	0.49
Fig.5a-VEGFA_1--36to-1_del_36bp-EXPERTmax+MLH1dn-rep2	3.91	0.45
Fig.5a-VEGFA_1--36to-1_del_36bp-EXPERTmax+MLH1dn-rep3	3.1	0.47
Fig.5a-VEGFA_1--36to-1_del_36bp-PE5max-rep1	1.99	1.67
Fig.5a-VEGFA_1--36to-1_del_36bp-PE5max-rep2	2.11	1.74
Fig.5a-VEGFA_1--36to-1_del_36bp-PE5max-rep3	1.86	1.6
Fig.5a-VEGFA_1--36to-1_del_36bp-EXPERTmax+nicking_sgRNA+MLH1dn-rep1	8.48	0.47
Fig.5a-VEGFA_1--36to-1_del_36bp-EXPERTmax+nicking_sgRNA+MLH1dn-rep2	7.27	0.51
Fig.5a-VEGFA_1--36to-1_del_36bp-EXPERTmax+nicking_sgRNA+MLH1dn-rep3	5.76	0.53
Fig.5a-EMX1--17_Flag_ins-PE2max-rep1	2.26	0.34
Fig.5a-EMX1--17_Flag_ins-PE2max-rep2	2.3	0.34
Fig.5a-EMX1--17_Flag_ins-PE2max-rep3	2.28	0.37
Fig.5a-EMX1--17_Flag_ins-EXPERTmax-rep1	10.1	0.76
Fig.5a-EMX1--17_Flag_ins-EXPERTmax-rep2	10.29	0.75
Fig.5a-EMX1--17_Flag_ins-EXPERTmax-rep3	9.95	0.68
Fig.5a-EMX1--17_Flag_ins-PE3max-rep1	8.53	0.53
Fig.5a-EMX1--17_Flag_ins-PE3max-rep2	8.61	0.57
Fig.5a-EMX1--17_Flag_ins-PE3max-rep3	8.06	0.55
Fig.5a-EMX1--17_Flag_ins-EXPERTmax+nicking_sgRNA-rep1	9.66	0.53
Fig.5a-EMX1--17_Flag_ins-EXPERTmax+nicking_sgRNA-rep2	10.27	0.58
Fig.5a-EMX1--17_Flag_ins-EXPERTmax+nicking_sgRNA-rep3	10.03	0.55
Fig.5a-EMX1--17_Flag_ins-PE4max-rep1	3.1	0.38
Fig.5a-EMX1--17_Flag_ins-PE4max-rep2	3.04	0.36
Fig.5a-EMX1--17_Flag_ins-PE4max-rep3	2.56	0.4
Fig.5a-EMX1--17_Flag_ins-EXPERTmax+MLH1dn-rep1	13.5	0.67
Fig.5a-EMX1--17_Flag_ins-EXPERTmax+MLH1dn-rep2	14.23	0.66
Fig.5a-EMX1--17_Flag_ins-EXPERTmax+MLH1dn-rep3	13.6	0.6
Fig.5a-EMX1--17_Flag_ins-PE5max-rep1	9.92	0.5
Fig.5a-EMX1--17_Flag_ins-PE5max-rep2	9.71	0.49
Fig.5a-EMX1--17_Flag_ins-PE5max-rep3	11.02	0.48
Fig.5a-EMX1--17_Flag_ins-EXPERTmax+nicking_sgRNA+MLH1dn-rep1	13.63	0.57
Fig.5a-EMX1--17_Flag_ins-EXPERTmax+nicking_sgRNA+MLH1dn-rep2	10.46	0.67
Fig.5a-EMX1--17_Flag_ins-EXPERTmax+nicking_sgRNA+MLH1dn-rep3	11.88	0.54
Fig.5a-EMX1--34to-1_replace_loxp-PE2max-rep1	3.8	0.28
Fig.5a-EMX1--34to-1_replace_loxp-PE2max-rep2	3.1	0.51
Fig.5a-EMX1--34to-1_replace_loxp-PE2max-rep3	3.03	0.28
Fig.5a-EMX1--34to-1_replace_loxp-EXPERTmax-rep1	9.1	0.46
Fig.5a-EMX1--34to-1_replace_loxp-EXPERTmax-rep2	9.2	0.44
Fig.5a-EMX1--34to-1_replace_loxp-EXPERTmax-rep3	9.08	0.39
Fig.5a-EMX1--34to-1_replace_loxp-PE3max-rep1	9.81	0.38
Fig.5a-EMX1--34to-1_replace_loxp-PE3max-rep2	8.44	0.31
Fig.5a-EMX1--34to-1_replace_loxp-PE3max-rep3	8.81	0.28
Fig.5a-EMX1--34to-1_replace_loxp-EXPERTmax+nicking_sgRNA-rep1	12.49	0.38
Fig.5a-EMX1--34to-1_replace_loxp-EXPERTmax+nicking_sgRNA-rep2	13.88	0.46
Fig.5a-EMX1--34to-1_replace_loxp-EXPERTmax+nicking_sgRNA-rep3	12.13	0.4
Fig.5a-EMX1--34to-1_replace_loxp-PE4max-rep1	4.95	0.3
Fig.5a-EMX1--34to-1_replace_loxp-PE4max-rep2	4.66	0.48
Fig.5a-EMX1--34to-1_replace_loxp-PE4max-rep3	4.35	0.26
Fig.5a-EMX1--34to-1_replace_loxp-EXPERTmax+MLH1dn-rep1	10.58	0.4
Fig.5a-EMX1--34to-1_replace_loxp-EXPERTmax+MLH1dn-rep2	9.92	0.49
Fig.5a-EMX1--34to-1_replace_loxp-EXPERTmax+MLH1dn-rep3	10.48	0.44
Fig.5a-EMX1--34to-1_replace_loxp-PE5max-rep1	11.13	0.37
Fig.5a-EMX1--34to-1_replace_loxp-PE5max-rep2	11.87	0.32
Fig.5a-EMX1--34to-1_replace_loxp-PE5max-rep3	13.23	0.31
Fig.5a-EMX1--34to-1_replace_loxp-EXPERTmax+nicking_sgRNA+MLH1dn-rep1	14.08	0.4
Fig.5a-EMX1--34to-1_replace_loxp-EXPERTmax+nicking_sgRNA+MLH1dn-rep2	13.37	0.37
Fig.5a-EMX1--34to-1_replace_loxp-EXPERTmax+nicking_sgRNA+MLH1dn-rep3	13.47	0.37
Related to Fig. 5b
	intended edits(%)	indels(%)
Fig.5b-CETP--19_Flag_ins-K562-PE2max-rep1	0.22	0.43
Fig.5b-CETP--19_Flag_ins-K562-PE2max-rep2	0.17	0.57
Fig.5b-CETP--19_Flag_ins-K562-PE2max-rep3	0.27	0.53
Fig.5b-CETP--19_Flag_ins-K562-EXPERTmax-rep1	4.71	1.69
Fig.5b-CETP--19_Flag_ins-K562-EXPERTmax-rep2	4.52	1.36
Fig.5b-CETP--19_Flag_ins-K562-EXPERTmax-rep3	5.05	1.65
Fig.5b-GFAP--43to-1_replace_extended_loxp-K562-PE2max-rep1	3.28	0.86
Fig.5b-GFAP--43to-1_replace_extended_loxp-K562-PE2max-rep2	2.74	0.91
Fig.5b-GFAP--43to-1_replace_extended_loxp-K562-PE2max-rep3	2.99	0.9
Fig.5b-GFAP--43to-1_replace_extended_loxp-K562-EXPERTmax-rep1	28.47	2.1
Fig.5b-GFAP--43to-1_replace_extended_loxp-K562-EXPERTmax-rep2	29.14	2.18
Fig.5b-GFAP--43to-1_replace_extended_loxp-K562-EXPERTmax-rep3	28.6	2.32
Fig.5b-EMX1--17_Flag_ins-K562-PE2max-rep1	2.11	0.63
Fig.5b-EMX1--17_Flag_ins-K562-PE2max-rep2	2.14	0.58
Fig.5b-EMX1--17_Flag_ins-K562-PE2max-rep3	1.95	0.6
Fig.5b-EMX1--17_Flag_ins-K562-EXPERTmax-rep1	24.07	1.39
Fig.5b-EMX1--17_Flag_ins-K562-EXPERTmax-rep2	28.22	1.45
Fig.5b-EMX1--17_Flag_ins-K562-EXPERTmax-rep3	23.52	1.14
Fig.5b-HEXA_2--38to-1_replace_Flag+AscI-K562-PE2max-rep1	0.65	0.27
Fig.5b-HEXA_2--38to-1_replace_Flag+AscI-K562-PE2max-rep2	0.71	0.28
Fig.5b-HEXA_2--38to-1_replace_Flag+AscI-K562-PE2max-rep3	0.74	0.27
Fig.5b-HEXA_2--38to-1_replace_Flag+AscI-K562-EXPERTmax-rep1	12.6	0.28
Fig.5b-HEXA_2--38to-1_replace_Flag+AscI-K562-EXPERTmax-rep2	12.51	0.25
Fig.5b-HEXA_2--38to-1_replace_Flag+AscI-K562-EXPERTmax-rep3	13.2	0.29
Related to Fig. 5c
	intended edits(%)	indels(%)
Fig.5c-EMX1--17_Flag_ins-Jurkat-PE2max-rep1	0.08	0.39
Fig.5c-EMX1--17_Flag_ins-Jurkat-PE2max-rep2	0.06	0.37
Fig.5c-EMX1--17_Flag_ins-Jurkat-PE2max-rep3	0.07	0.39
Fig.5c-EMX1--17_Flag_ins-Jurkat-EXPERTmax-rep1	3.46	2.21
Fig.5c-EMX1--17_Flag_ins-Jurkat-EXPERTmax-rep2	2.84	2
Fig.5c-EMX1--17_Flag_ins-Jurkat-EXPERTmax-rep3	3.35	2.23
Fig.5c-LMNA--35to-1_del_35bp-Jurkat-PE2max-rep1	1.51	1.49
Fig.5c-LMNA--35to-1_del_35bp-Jurkat-PE2max-rep2	1.67	1.49
Fig.5c-LMNA--35to-1_del_35bp-Jurkat-PE2max-rep3	1.88	1.47
Fig.5c-LMNA--35to-1_del_35bp-Jurkat-EXPERTmax-rep1	4.58	1.35
Fig.5c-LMNA--35to-1_del_35bp-Jurkat-EXPERTmax-rep2	4.72	1.26
Fig.5c-LMNA--35to-1_del_35bp-Jurkat-EXPERTmax-rep3	5.36	1.43
Fig.5c-HEXA_2--38to-1_replace_Flag+AscI-Jurkat-PE2max-rep1	0.37	0.28
Fig.5c-HEXA_2--38to-1_replace_Flag+AscI-Jurkat-PE2max-rep2	0.36	0.28
Fig.5c-HEXA_2--38to-1_replace_Flag+AscI-Jurkat-PE2max-rep3	0.4	0.33
Fig.5c-HEXA_2--38to-1_replace_Flag+AscI-Jurkat-EXPERTmax-rep1	5.51	0.24
Fig.5c-HEXA_2--38to-1_replace_Flag+AscI-Jurkat-EXPERTmax-rep2	5.63	0.24
Fig.5c-HEXA_2--38to-1_replace_Flag+AscI-Jurkat-EXPERTmax-rep3	6.42	0.3
Fig.5c-VEGFA_1--36to-1_del_36bp-Jurkat-PE2max-rep1	4.15	1.78
Fig.5c-VEGFA_1--36to-1_del_36bp-Jurkat-PE2max-rep2	4.54	1.59
Fig.5c-VEGFA_1--36to-1_del_36bp-Jurkat-PE2max-rep3	4.43	1.62
Fig.5c-VEGFA_1--36to-1_del_36bp-Jurkat-EXPERTmax-rep1	22.19	1.2
Fig.5c-VEGFA_1--36to-1_del_36bp-Jurkat-EXPERTmax-rep2	23.27	1.15
Fig.5c-VEGFA_1--36to-1_del_36bp-Jurkat-EXPERTmax-rep3	23.56	1.12
Related to Fig. 5d
	intended edits(%)	indels(%)
Fig.5d-CETP--19_Flag_ins-Hela-PE2max-rep 1	0.84	4.87
Fig.5d-CETP--19_Flag_ins-Hela-PE2max-rep 2	1.2	4.2
Fig.5d-CETP--19_Flag_ins-Hela-PE2max-rep 3	1.15	3.79
Fig.5d-CETP--19_Flag_ins-Hela-EXPERTmax-rep1	3.78	3.96
Fig.5d-CETP--19_Flag_ins-Hela-EXPERTmax-rep2	3.64	3.78
Fig.5d-CETP--19_Flag_ins-Hela-EXPERTmax-rep3	3.61	3.32
Fig.5d-GFAP--43to-1_replace_extended_loxp-Hela-PE2max-rep1	1.07	0.59
Fig.5d-GFAP--43to-1_replace_extended_loxp-Hela-PE2max-rep3	0.52	0.28
Fig.5d-GFAP--43to-1_replace_extended_loxp-Hela-PE2max-rep2	0.79	0.46
Fig.5d-GFAP--43to-1_replace_extended_loxp-Hela-EXPERTmax-rep1	2.08	0.48
Fig.5d-GFAP--43to-1_replace_extended_loxp-Hela-EXPERTmax-rep2	1.85	0.59
Fig.5d-GFAP--43to-1_replace_extended_loxp-Hela-EXPERTmax-rep3	2.64	0.51
Fig.5d-HEXA_2--38to-1_replace_Flag+AscI-Hela-PE2max-rep1	0.48	0.33
Fig.5d-HEXA_2--38to-1_replace_Flag+AscI-Hela-PE2max-rep2	0.76	0.29
Fig.5d-HEXA_2--38to-1_replace_Flag+AscI-Hela-PE2max-rep3	0.52	0.29
Fig.5d-HEXA_2--38to-1_replace_Flag+AscI-Hela-EXPERTmax-rep1	5.53	0.34
Fig.5d-HEXA_2--38to-1_replace_Flag+AscI-Hela-EXPERTmax-rep2	5.24	0.31
Fig.5d-HEXA_2--38to-1_replace_Flag+AscI-Hela-EXPERTmax-rep3	4.04	0.28
Fig.5d-LMNA--35to-1_del_35bp-Hela-PE2max-rep1	4.19	0.96
Fig.5d-LMNA--35to-1_del_35bp-Hela-PE2max-rep2	3.68	1.01
Fig.5d-LMNA--35to-1_del_35bp-Hela-PE2max-rep3	3.39	1
Fig.5d-LMNA--35to-1_del_35bp-Hela-EXPERTmax-rep1	5.12	0.87
Fig.5d-LMNA--35to-1_del_35bp-Hela-EXPERTmax-rep2	5.69	0.93
Fig.5d-LMNA--35to-1_del_35bp-Hela-EXPERTmax-rep3	5.95	0.94
Related to Fig. 5e
	intended edits(%)	indels(%)	product purity
Fig.5e-mIfnar1--34to-1_replace_loxp-N2a-PE2max-rep1	0.65	0.2	3.25
Fig.5e-mIfnar1--34to-1_replace_loxp-N2a-PE2max-rep2	0.75	0.21	3.57143
Fig.5e-mIfnar1--34to-1_replace_loxp-N2a-PE2max-rep3	0.67	0.22	3.04545
Fig.5e-mIfnar1--34to-1_replace_loxp-N2a-EXPERTmax-rep1	2.95	0.5	5.9
Fig.5e-mIfnar1--34to-1_replace_loxp-N2a-EXPERTmax-rep2	2.87	0.45	6.37778
Fig.5e-mIfnar1--34to-1_replace_loxp-N2a-EXPERTmax-rep3	3.11	0.47	6.61702
Fig.5e-mTgfb1--32to-1_replace_Flag+AscI-N2a-PE2max-rep1	1.17	0.54	2.16667
Fig.5e-mTgfb1--32to-1_replace_Flag+AscI-N2a-PE2max-rep2	1.37	0.58	2.36207
Fig.5e-mTgfb1--32to-1_replace_Flag+AscI-N2a-PE2max-rep3	1.55	0.56	2.76786
Fig.5e-mTgfb1--32to-1_replace_Flag+AscI-N2a-EXPERTmax-rep1	5.25	1.11	4.72973
Fig.5e-mTgfb1--32to-1_replace_Flag+AscI-N2a-EXPERTmax-rep2	5.33	1.02	5.22549
Fig.5e-mTgfb1--32to-1_replace_Flag+AscI-N2a-EXPERTmax-rep3	5.22	1.09	4.78899
Related to Fig. 5f
	intended edits(%)	indels(%)	product purity
Fig.5f-susANTXR1--17_Flag_ins-PFF-PE2max-rep1	0.2	1.36	0.147059
Fig.5f-susANTXR1--17_Flag_ins-PFF-PE2max-rep2	0.21	1.53	0.137255
Fig.5f-susANTXR1--17_Flag_ins-PFF-PE2max-rep3	0.28	1.6	0.175
Fig.5f-susANTXR1--17_Flag_ins-PFF-EXPERTmax-rep1	8.96	4.12	2.17476
Fig.5f-susANTXR1--17_Flag_ins-PFF-EXPERTmax-rep2	9.34	4.17	2.23981
Fig.5f-susANTXR1--17_Flag_ins-PFF-EXPERTmax-rep3	9.09	4.37	2.08009
Fig.5f-susCALR--41to-1_replace_anti-JEV_mutation-PFF-PE2max-rep1	7.59	0.37	20.5135
Fig.5f-susCALR--41to-1_replace_anti-JEV_mutation-PFF-PE2max-rep2	6.43	0.44	14.6136
Fig.5f-susCALR--41to-1_replace_anti-JEV_mutation-PFF-PE2max-rep3	6.94	0.33	21.0303
Fig.5f-susCALR--41to-1_replace_anti-JEV_mutation-PFF-EXPERTmax-rep1	24.86	0.29	85.7241
Fig.5f-susCALR--41to-1_replace_anti-JEV_mutation-PFF-EXPERTmax-rep2	22.75	0.35	65
Fig.5f-susCALR--41to-1_replace_anti-JEV_mutation-PFF-EXPERTmax-rep3	22.66	0.33	68.6667
Related to Fig. 5h
	intended edits(%)	indels(%)	product purity
Fig.5h-CFTR-4_mutations_install-PE2max-rep1	2.35	0.07	33.5714
Fig.5h-CFTR-4_mutations_install-PE2max-rep2	2.14	0.09	23.7778
Fig.5h-CFTR-4_mutations_install-PE2max-rep3	2.5	0.09	27.7778
Fig.5h-CFTR-4_mutations_install-PE3max-rep1	4.05	0.07	57.8571
Fig.5h-CFTR-4_mutations_install-PE3max-rep2	3.67	0.09	40.7778
Fig.5h-CFTR-4_mutations_install-PE3max-rep3	3.25	0.09	36.1111
Fig.5h-CFTR-4_mutations_install-EXPERTmax-rep1	9.16	0.17	53.8824
Fig.5h-CFTR-4_mutations_install-EXPERTmax-rep2	9.24	0.16	57.75
Fig.5h-CFTR-4_mutations_install-EXPERTmax-rep3	9.13	0.11	83
Fig.5h-CFTR-4_mutations_install-EXPERTmax+nicking_sgRNA-rep1	12.82	0.15	85.4667
Fig.5h-CFTR-4_mutations_install-EXPERTmax+nicking_sgRNA-rep2	11.14	0.18	61.8889
Fig.5h-CFTR-4_mutations_install-EXPERTmax+nicking_sgRNA-rep3	11.51	0.19	60.5789

## Sheet: Supplementary Figures
Related to Supplementary_Fig.2b
	intended edits(%)	indels(%)
Supplementary_Fig.2b-HEK4_2--40to-1_replace_40bp-PE2-rep1	0.05	0.21
Supplementary_Fig.2b-HEK4_2--40to-1_replace_40bp-PE2-rep2	0.05	0.2
Supplementary_Fig.2b-HEK4_2--40to-1_replace_40bp-PE2-rep3	0.05	0.18
Supplementary_Fig.2b-HEK4_2--40to-1_replace_40bp-PE2-a-rep1	0.09	0.2
Supplementary_Fig.2b-HEK4_2--40to-1_replace_40bp-PE2-a-rep2	0.1	0.17
Supplementary_Fig.2b-HEK4_2--40to-1_replace_40bp-PE2-a-rep3	0.1	0.2
Supplementary_Fig.2b-HEK4_2--40to-1_replace_40bp-PE2-b-rep1	0.46	0.15
Supplementary_Fig.2b-HEK4_2--40to-1_replace_40bp-PE2-b-rep2	0.38	0.17
Supplementary_Fig.2b-HEK4_2--40to-1_replace_40bp-PE2-b-rep3	0.27	0.18
Supplementary_Fig.2b-HEK4_2--40to-1_replace_40bp-EXPERT-a-rep1	2.95	0.36
Supplementary_Fig.2b-HEK4_2--40to-1_replace_40bp-EXPERT-a-rep2	3.07	0.34
Supplementary_Fig.2b-HEK4_2--40to-1_replace_40bp-EXPERT-a-rep3	2.49	0.31
Supplementary_Fig.2b-HEK4_2--40to-1_replace_40bp-EXPERT-b-rep1	0.03	0.15
Supplementary_Fig.2b-HEK4_2--40to-1_replace_40bp-EXPERT-b-rep2	0.02	0.17
Supplementary_Fig.2b-HEK4_2--40to-1_replace_40bp-EXPERT-b-rep3	0.02	0.16
Supplementary_Fig.2b-HEK4_2--40to-1_replace_40bp-EXPERT-rep1	6.44	0.26
Supplementary_Fig.2b-HEK4_2--40to-1_replace_40bp-EXPERT-rep2	5.87	0.29
Supplementary_Fig.2b-HEK4_2--40to-1_replace_40bp-EXPERT-rep3	6	0.28
Related to Supplementary_Fig.4c
	intended edits(%)	indels(%)
Supplementary_Fig.4c-HEK4_1--18to-1_replace_6His-mismatch=0-EXPERT-rep1	0.3	6.12
Supplementary_Fig.4c-HEK4_1--18to-1_replace_6His-mismatch=0-EXPERT-rep2	0.28	6.14
Supplementary_Fig.4c-HEK4_1--18to-1_replace_6His-mismatch=0-EXPERT-rep3	0.27	6.63
Supplementary_Fig.4c-HEK4_1--18to-1_replace_6His-mismatch=1-EXPERT-rep1	3.69	18.76
Supplementary_Fig.4c-HEK4_1--18to-1_replace_6His-mismatch=1-EXPERT-rep2	2.93	16.86
Supplementary_Fig.4c-HEK4_1--18to-1_replace_6His-mismatch=1-EXPERT-rep3	3.07	17.37
Supplementary_Fig.4c-HEK4_1--18to-1_replace_6His-mismatch=2-EXPERT-rep1	8.65	17.09
Supplementary_Fig.4c-HEK4_1--18to-1_replace_6His-mismatch=2-EXPERT-rep2	6.76	15.24
Supplementary_Fig.4c-HEK4_1--18to-1_replace_6His-mismatch=2-EXPERT-rep3	6.92	15.3
Supplementary_Fig.4c-HEK4_1--18to-1_replace_6His-mismatch=3-EXPERT-rep1	10.49	19.63
Supplementary_Fig.4c-HEK4_1--18to-1_replace_6His-mismatch=3-EXPERT-rep2	8.86	17.04
Supplementary_Fig.4c-HEK4_1--18to-1_replace_6His-mismatch=3-EXPERT-rep3	10.24	20.41
Supplementary_Fig.4c-HEK4_1--18to-1_replace_6His-mismatch=4-EXPERT-rep1	9.61	19.74
Supplementary_Fig.4c-HEK4_1--18to-1_replace_6His-mismatch=4-EXPERT-rep2	9.12	19.23
Supplementary_Fig.4c-HEK4_1--18to-1_replace_6His-mismatch=4-EXPERT-rep3	9.57	18.66
Supplementary_Fig.4c-HEK4_1--18to-1_replace_6His-mismatch=5-EXPERT-rep1	14.66	13.26
Supplementary_Fig.4c-HEK4_1--18to-1_replace_6His-mismatch=5-EXPERT-rep2	14.98	14.68
Supplementary_Fig.4c-HEK4_1--18to-1_replace_6His-mismatch=5-EXPERT-rep3	15.16	15.4
Supplementary_Fig.4c-HEK4_1--18to-1_replace_6His-mismatch=6-EXPERT-rep1	14.72	12.26
Supplementary_Fig.4c-HEK4_1--18to-1_replace_6His-mismatch=6-EXPERT-rep2	15.04	13.61
Supplementary_Fig.4c-HEK4_1--18to-1_replace_6His-mismatch=6-EXPERT-rep3	15.43	12.98
Supplementary_Fig.4c-HEK4_1--18to-1_replace_6His-mismatch=7-EXPERT-rep1	16.03	11.99
Supplementary_Fig.4c-HEK4_1--18to-1_replace_6His-mismatch=7-EXPERT-rep2	17.22	14.29
Supplementary_Fig.4c-HEK4_1--18to-1_replace_6His-mismatch=7-EXPERT-rep3	17.68	12.52
Supplementary_Fig.4c-HEK4_1--18to-1_replace_6His-mismatch=8-EXPERT-rep1	14.28	6.77
Supplementary_Fig.4c-HEK4_1--18to-1_replace_6His-mismatch=8-EXPERT-rep2	13.53	7.28
Supplementary_Fig.4c-HEK4_1--18to-1_replace_6His-mismatch=8-EXPERT-rep3	14.64	7.09
Supplementary_Fig.4c-HEK4_1--18to-1_replace_6His-mismatch=9-EXPERT-rep1	8.43	2.39
Supplementary_Fig.4c-HEK4_1--18to-1_replace_6His-mismatch=9-EXPERT-rep2	7.68	2.17
Supplementary_Fig.4c-HEK4_1--18to-1_replace_6His-mismatch=9-EXPERT-rep3	8.17	2.2
Supplementary_Fig.4c-HEK4_1--18to-1_replace_6His-mismatch=10-EXPERT-rep1	7.23	1.47
Supplementary_Fig.4c-HEK4_1--18to-1_replace_6His-mismatch=10-EXPERT-rep2	9.62	2.05
Supplementary_Fig.4c-HEK4_1--18to-1_replace_6His-mismatch=10-EXPERT-rep3	9.35	1.63
Supplementary_Fig.4c-HEK4_1--18to-1_replace_6His-mismatch=11-EXPERT-rep1	12.13	1.51
Supplementary_Fig.4c-HEK4_1--18to-1_replace_6His-mismatch=11-EXPERT-rep2	11.58	1.26
Supplementary_Fig.4c-HEK4_1--18to-1_replace_6His-mismatch=11-EXPERT-rep3	13.47	1.66
Supplementary_Fig.4c-HEK4_1--18to-1_replace_6His-mismatch=12-EXPERT-rep1	5.87	1.22
Supplementary_Fig.4c-HEK4_1--18to-1_replace_6His-mismatch=12-EXPERT-rep2	6.9	1.16
Supplementary_Fig.4c-HEK4_1--18to-1_replace_6His-mismatch=12-EXPERT-rep3	3.63	1.51
Supplementary_Fig.4c-HEK4_1--18to-1_replace_6His-mismatch=13-EXPERT-rep1	8.27	2.01
Supplementary_Fig.4c-HEK4_1--18to-1_replace_6His-mismatch=13-EXPERT-rep2	10.06	2.18
Supplementary_Fig.4c-HEK4_1--18to-1_replace_6His-mismatch=13-EXPERT-rep3	9.7	2.52
Supplementary_Fig.4c-HEK4_1--18to-1_replace_6His-mismatch=14-EXPERT-rep1	5.56	1.95
Supplementary_Fig.4c-HEK4_1--18to-1_replace_6His-mismatch=14-EXPERT-rep2	6.36	1.76
Supplementary_Fig.4c-HEK4_1--18to-1_replace_6His-mismatch=14-EXPERT-rep3	7.97	2.26
Related to Supplementary_Fig.5a
	intended edits(%)	indels(%)
Supplementary_Fig.5a-HEXA--29_TtoA-EXPERT-rep1	0.66	0.27
Supplementary_Fig.5a-HEXA--29_TtoA-EXPERT-rep2	0.61	0.22
Supplementary_Fig.5a-HEXA--29_TtoA-EXPERT-rep3	0.8	0.21
Supplementary_Fig.5a-HEXA--29_TtoA-EXPERT+3_mismatches-rep1_OR_Supplementary_Fig.5b-HEXA--29_TtoA-EXPERT-rep1	2.95	0.25
Supplementary_Fig.5a-HEXA--29_TtoA-EXPERT+3_mismatches-rep2_OR_Supplementary_Fig.5b-HEXA--29_TtoA-EXPERT-rep2	2.77	0.23
Supplementary_Fig.5a-HEXA--29_TtoA-EXPERT+3_mismatches-rep3_OR_Supplementary_Fig.5b-HEXA--29_TtoA-EXPERT-rep3	2.83	0.2
Supplementary_Fig.5a-HEXA--36to-33_del_ATGG-EXPERT-rep1	0.14	0.35
Supplementary_Fig.5a-HEXA--36to-33_del_ATGG-EXPERT-rep2	0.22	0.33
Supplementary_Fig.5a-HEXA--36to-33_del_ATGG-EXPERT-rep3	0.26	0.33
Supplementary_Fig.5a-HEXA--36to-33_del_ATGG-EXPERT+3_mismatches-rep1	2.9	0.31
Supplementary_Fig.5a-HEXA--36to-33_del_ATGG-EXPERT+3_mismatches-rep2	3.05	0.33
Supplementary_Fig.5a-HEXA--36to-33_del_ATGG-EXPERT+3_mismatches-rep3	2.65	0.32
Supplementary_Fig.5a-HEXA--34_ATG_ins-EXPERT-rep1	0.19	0.31
Supplementary_Fig.5a-HEXA--34_ATG_ins-EXPERT-rep2	0.13	0.32
Supplementary_Fig.5a-HEXA--34_ATG_ins-EXPERT-rep3	0.17	0.28
Supplementary_Fig.5a-HEXA--34_ATG_ins-EXPERT+3_mismatches-rep1	1.9	0.37
Supplementary_Fig.5a-HEXA--34_ATG_ins-EXPERT+3_mismatches-rep2	1.87	0.37
Supplementary_Fig.5a-HEXA--34_ATG_ins-EXPERT+3_mismatches-rep3	1.52	0.35
Supplementary_Fig.5a-HEK4--35_GtoC-EXPERT-rep1	0.71	0.29
Supplementary_Fig.5a-HEK4--35_GtoC-EXPERT-rep2	0.74	0.24
Supplementary_Fig.5a-HEK4--35_GtoC-EXPERT-rep3	0.84	0.24
Supplementary_Fig.5a-HEK4--35_GtoC-EXPERT+3_mismatches-rep1_OR_Supplementary_Fig.5b-HEK4--35_GtoC-EXPERT-rep1	6.21	0.66
Supplementary_Fig.5a-HEK4--35_GtoC-EXPERT+3_mismatches-rep2_OR_Supplementary_Fig.5b-HEK4--35_GtoC-EXPERT-rep2	6.43	0.65
Supplementary_Fig.5a-HEK4--35_GtoC-EXPERT+3_mismatches-rep3_OR_Supplementary_Fig.5b-HEK4--35_GtoC-EXPERT-rep3	7.25	0.54
Supplementary_Fig.5a-VEGFA_1--35to-32_del_TTGG-EXPERT-rep1	0.32	0.3
Supplementary_Fig.5a-VEGFA_1--35to-32_del_TTGG-EXPERT-rep2	0.25	0.25
Supplementary_Fig.5a-VEGFA_1--35to-32_del_TTGG-EXPERT-rep3	0.2	0.32
Supplementary_Fig.5a-VEGFA_1--35to-32_del_TTGG-EXPERT+3_mismatches-rep1	5.77	0.3
Supplementary_Fig.5a-VEGFA_1--35to-32_del_TTGG-EXPERT+3_mismatches-rep2	6.2	0.28
Supplementary_Fig.5a-VEGFA_1--35to-32_del_TTGG-EXPERT+3_mismatches-rep3	6.31	0.23
Supplementary_Fig.5a-VEGFA_1--35to-33_TTGtoACA-EXPERT-rep1	0.58	0.2
Supplementary_Fig.5a-VEGFA_1--35to-33_TTGtoACA-EXPERT-rep2	0.42	0.37
Supplementary_Fig.5a-VEGFA_1--35to-33_TTGtoACA-EXPERT-rep3	0.63	0.31
Supplementary_Fig.5a-VEGFA_1--35to-33_TTGtoACA-EXPERT+3_mismatches-rep1	7.61	0.3
Supplementary_Fig.5a-VEGFA_1--35to-33_TTGtoACA-EXPERT+3_mismatches-rep2	4.18	0.54
Supplementary_Fig.5a-VEGFA_1--35to-33_TTGtoACA-EXPERT+3_mismatches-rep3	8.71	0.23
Related to Supplementary_Fig.5b
	intended edits(%)	indels(%)
Supplementary_Fig.5b-HEK4--35_GtoC-EXPERT-rep1_OR_Supplementary_Fig.5a-HEK4--35_GtoC-EXPERT+3_mismatches-rep1	6.21	0.66
Supplementary_Fig.5b-HEK4--35_GtoC-EXPERT-rep2_OR_Supplementary_Fig.5a-HEK4--35_GtoC-EXPERT+3_mismatches-rep2	6.43	0.65
Supplementary_Fig.5b-HEK4--35_GtoC-EXPERT-rep3_OR_Supplementary_Fig.5a-HEK4--35_GtoC-EXPERT+3_mismatches-rep3	7.25	0.54
Supplementary_Fig.5b-HEK4--35_GtoC-PE3-rep1	27.14	1.25
Supplementary_Fig.5b-HEK4--35_GtoC-PE3-rep2	29.55	1.3
Supplementary_Fig.5b-HEK4--35_GtoC-PE3-rep3	22	1.13
Supplementary_Fig.5b-HEXA--29_TtoA-EXPERT-rep1_OR_Supplementary_Fig.5a-HEXA--29_TtoA-EXPERT+3_mismatches-rep1	2.95	0.25
Supplementary_Fig.5b-HEXA--29_TtoA-EXPERT-rep2_OR_Supplementary_Fig.5a-HEXA--29_TtoA-EXPERT+3_mismatches-rep2	2.77	0.23
Supplementary_Fig.5b-HEXA--29_TtoA-EXPERT-rep3_OR_Supplementary_Fig.5a-HEXA--29_TtoA-EXPERT+3_mismatches-rep3	2.83	0.2
Supplementary_Fig.5b-HEXA--29_TtoA-PE3-rep1	33.43	0.77
Supplementary_Fig.5b-HEXA--29_TtoA-PE3-rep2	33.67	0.66
Supplementary_Fig.5b-HEXA--29_TtoA-PE3-rep3	34.47	0.78
Supplementary_Fig.5b-VEGFA_1--28_CtoT-EXPERT-rep1	1.91	0.25
Supplementary_Fig.5b-VEGFA_1--28_CtoT-EXPERT-rep2	1.94	0.24
Supplementary_Fig.5b-VEGFA_1--28_CtoT-EXPERT-rep3	2.29	0.26
Supplementary_Fig.5b-VEGFA_1--28_CtoT-PE3-rep1	24.94	0.6
Supplementary_Fig.5b-VEGFA_1--28_CtoT-PE3-rep2	21.06	0.51
Supplementary_Fig.5b-VEGFA_1--28_CtoT-PE3-rep3	24.58	0.67
Related to Supplementary_Fig.7
	intended edits(%)	indels(%)
Supplementary_Fig.7-HEK4_1--32to-15_replace_6His-No_mismatch-rep1	0.62	0.3
Supplementary_Fig.7-HEK4_1--32to-15_replace_6His-No_mismatch-rep2	0.58	0.37
Supplementary_Fig.7-HEK4_1--32to-15_replace_6His-No_mismatch-rep3	0.6	0.32
Supplementary_Fig.7-HEK4_1--32to-15_replace_6His--3_-6_-9-rep1	7.18	1.53
Supplementary_Fig.7-HEK4_1--32to-15_replace_6His--3_-6_-9-rep2	7.06	1.42
Supplementary_Fig.7-HEK4_1--32to-15_replace_6His--3_-6_-9-rep3	7.11	1.54
Supplementary_Fig.7-HEK4_1--32to-15_replace_6His--1_-4_-7_-10-rep1	7.08	1.67
Supplementary_Fig.7-HEK4_1--32to-15_replace_6His--1_-4_-7_-10-rep2	6.45	1.6
Supplementary_Fig.7-HEK4_1--32to-15_replace_6His--1_-4_-7_-10-rep3	6.95	1.6
Supplementary_Fig.7-HEK4_1--32to-15_replace_6His--1_-6_-11-rep1	5.74	1.17
Supplementary_Fig.7-HEK4_1--32to-15_replace_6His--1_-6_-11-rep2	5.07	1.18
Supplementary_Fig.7-HEK4_1--32to-15_replace_6His--1_-6_-11-rep3	5.52	1.26
Supplementary_Fig.7-HEK4_1--32to-15_replace_6His--1to-11-rep1	6.93	2.06
Supplementary_Fig.7-HEK4_1--32to-15_replace_6His--1to-11-rep2	6.64	1.71
Supplementary_Fig.7-HEK4_1--32to-15_replace_6His--1to-11-rep3	6.75	1.77
Supplementary_Fig.7-HEK4_1--18to-1_replace_6His-No_mismatch-rep1	0.43	6.3
Supplementary_Fig.7-HEK4_1--18to-1_replace_6His-No_mismatch-rep2	0.33	6.59
Supplementary_Fig.7-HEK4_1--18to-1_replace_6His-No_mismatch-rep3	0.35	6.4
Supplementary_Fig.7-HEK4_1--18to-1_replace_6His--30_-27_-24-rep1	6.23	1.73
Supplementary_Fig.7-HEK4_1--18to-1_replace_6His--30_-27_-24-rep2	6.01	1.6
Supplementary_Fig.7-HEK4_1--18to-1_replace_6His--30_-27_-24-rep3	4.83	1.55
Supplementary_Fig.7-HEK4_1--18to-1_replace_6His--32_-29_-26_-23-rep1	6.7	4.52
Supplementary_Fig.7-HEK4_1--18to-1_replace_6His--32_-29_-26_-23-rep2	6.43	4.79
Supplementary_Fig.7-HEK4_1--18to-1_replace_6His--32_-29_-26_-23-rep3	6.5	4.6
Supplementary_Fig.7-HEK4_1--18to-1_replace_6His--32_-27_-22-rep1	6.99	3.9
Supplementary_Fig.7-HEK4_1--18to-1_replace_6His--32_-27_-22-rep2	5.65	3.71
Supplementary_Fig.7-HEK4_1--18to-1_replace_6His--32_-27_-22-rep3	5.79	3.72
Supplementary_Fig.7-HEK4_1--18to-1_replace_6His--32to-22-rep1	8.48	1.64
Supplementary_Fig.7-HEK4_1--18to-1_replace_6His--32to-22-rep2	7.85	1.6
Supplementary_Fig.7-HEK4_1--18to-1_replace_6His--32to-22-rep3	8.19	1.34
Related to Supplementary_Fig.9
	intended edits(%)	indels(%)
Supplementary_Fig.9-Insertion-LMNA--19_Flag_ins-PE2-rep1	2.04	2.23
Supplementary_Fig.9-Insertion-LMNA--19_Flag_ins-PE2-rep2	1	2.95
Supplementary_Fig.9-Insertion-LMNA--19_Flag_ins-PE2-rep3	0.91	2.73
Supplementary_Fig.9-Insertion-LMNA--19_Flag_ins-EXPERT-rep1	2.46	2.5
Supplementary_Fig.9-Insertion-LMNA--19_Flag_ins-EXPERT-rep2	2.75	2.76
Supplementary_Fig.9-Insertion-LMNA--19_Flag_ins-EXPERT-rep3	2.33	3.6
Supplementary_Fig.9-Insertion-PRNP--20_Flag+6His_ins-PE2-rep1	0.74	0.2
Supplementary_Fig.9-Insertion-PRNP--20_Flag+6His_ins-PE2-rep2	0.48	0.16
Supplementary_Fig.9-Insertion-PRNP--20_Flag+6His_ins-PE2-rep3	0.52	0.17
Supplementary_Fig.9-Insertion-PRNP--20_Flag+6His_ins-EXPERT-rep1	1.19	0.18
Supplementary_Fig.9-Insertion-PRNP--20_Flag+6His_ins-EXPERT-rep2	1.28	0.19
Supplementary_Fig.9-Insertion-PRNP--20_Flag+6His_ins-EXPERT-rep3	0.95	0.19
Supplementary_Fig.9-Insertion-VEGFA--17_Flag+6His_ins-PE2-rep1	1.42	1.27
Supplementary_Fig.9-Insertion-VEGFA--17_Flag+6His_ins-PE2-rep2	1.24	1.49
Supplementary_Fig.9-Insertion-VEGFA--17_Flag+6His_ins-PE2-rep3	1.46	1.22
Supplementary_Fig.9-Insertion-VEGFA--17_Flag+6His_ins-EXPERT-rep1	3.09	1.52
Supplementary_Fig.9-Insertion-VEGFA--17_Flag+6His_ins-EXPERT-rep2	3.22	1.79
Supplementary_Fig.9-Insertion-VEGFA--17_Flag+6His_ins-EXPERT-rep3	2.06	2.23
Supplementary_Fig.9-Deletion-GFAP--43to-1_del_43bp-PE2-rep1	0.21	0.69
Supplementary_Fig.9-Deletion-GFAP--43to-1_del_43bp-PE2-rep2	0.18	0.69
Supplementary_Fig.9-Deletion-GFAP--43to-1_del_43bp-PE2-rep3	0.2	0.7
Supplementary_Fig.9-Deletion-GFAP--43to-1_del_43bp-EXPERT-rep1	1.51	1.51
Supplementary_Fig.9-Deletion-GFAP--43to-1_del_43bp-EXPERT-rep2	1.04	1.36
Supplementary_Fig.9-Deletion-GFAP--43to-1_del_43bp-EXPERT-rep3	1.06	1.42
Supplementary_Fig.9-Deletion-VEGFA--36to-1_del_36bp-PE2-rep1	1.65	3.86
Supplementary_Fig.9-Deletion-VEGFA--36to-1_del_36bp-PE2-rep2	1.56	3.78
Supplementary_Fig.9-Deletion-VEGFA--36to-1_del_36bp-PE2-rep3	1.35	3.71
Supplementary_Fig.9-Deletion-VEGFA--36to-1_del_36bp-EXPERT-rep1	2.56	3.94
Supplementary_Fig.9-Deletion-VEGFA--36to-1_del_36bp-EXPERT-rep2	2.58	4.54
Supplementary_Fig.9-Deletion-VEGFA--36to-1_del_36bp-EXPERT-rep3	2.68	4.14
Supplementary_Fig.9-Replacement-HEXA--36to-3_replace_loxp-PE2-rep1	1.3	1.54
Supplementary_Fig.9-Replacement-HEXA--36to-3_replace_loxp-PE2-rep2	1.35	2.5
Supplementary_Fig.9-Replacement-HEXA--36to-3_replace_loxp-PE2-rep3	2.67	0.46
Supplementary_Fig.9-Replacement-HEXA--36to-3_replace_loxp-EXPERT-rep1	2.7	0.56
Supplementary_Fig.9-Replacement-HEXA--36to-3_replace_loxp-EXPERT-rep2	2.87	0.43
Supplementary_Fig.9-Replacement-HEXA--36to-3_replace_loxp-EXPERT-rep3	2.84	0.66
Supplementary_Fig.9-Replacement-VEGFA_1--37to-1_replace_extended_loxp-PE2-rep1	10.25	0.27
Supplementary_Fig.9-Replacement-VEGFA_1--37to-1_replace_extended_loxp-PE2-rep2	10.03	0.27
Supplementary_Fig.9-Replacement-VEGFA_1--37to-1_replace_extended_loxp-PE2-rep3	8.96	0.24
Supplementary_Fig.9-Replacement-VEGFA_1--37to-1_replace_extended_loxp-EXPERT-rep1	11.9	0.33
Supplementary_Fig.9-Replacement-VEGFA_1--37to-1_replace_extended_loxp-EXPERT-rep2	12.15	0.29
Supplementary_Fig.9-Replacement-VEGFA_1--37to-1_replace_extended_loxp-EXPERT-rep3	12.64	0.28
Related to Supplementary_Fig.11
	intended edits(%)	indels(%)
Supplementary_Fig.11-VEGFA-36bp_deletion_and_78bp_insertion-twinPE-1-rep1_OR_Fig.4d-VEGFA-36bp_deletion_and_78bp_insertion-twinPE-rep1	5.46	9.69
Supplementary_Fig.11-VEGFA-36bp_deletion_and_78bp_insertion-twinPE-1-rep2_OR_Fig.4d-VEGFA-36bp_deletion_and_78bp_insertion-twinPE-rep2	5.87	9.75
Supplementary_Fig.11-VEGFA-36bp_deletion_and_78bp_insertion-twinPE-1-rep3_OR_Fig.4d-VEGFA-36bp_deletion_and_78bp_insertion-twinPE-rep3	6.14	9.97
Supplementary_Fig.11-VEGFA-36bp_deletion_and_78bp_insertion-twinPE-2-rep1	0.43	0.87
Supplementary_Fig.11-VEGFA-36bp_deletion_and_78bp_insertion-twinPE-2-rep2	0.56	0.89
Supplementary_Fig.11-VEGFA-36bp_deletion_and_78bp_insertion-twinPE-2-rep3	0.4	0.77
Supplementary_Fig.11-VEGFA-36bp_deletion_and_78bp_insertion-twinPE-3-rep1	0.72	0.61
Supplementary_Fig.11-VEGFA-36bp_deletion_and_78bp_insertion-twinPE-3-rep2	0.59	0.61
Supplementary_Fig.11-VEGFA-36bp_deletion_and_78bp_insertion-twinPE-3-rep3	0.54	0.6
Supplementary_Fig.11-LMNA-36bp_replacement-twinPE-1-rep1_OR_Fig.4d-LMNA-36bp_replacement-twinPE-rep1	36.55	55.31
Supplementary_Fig.11-LMNA-36bp_replacement-twinPE-1-rep2_OR_Fig.4d-LMNA-36bp_replacement-twinPE-rep2	37.4	54.61
Supplementary_Fig.11-LMNA-36bp_replacement-twinPE-1-rep3_OR_Fig.4d-LMNA-36bp_replacement-twinPE-rep3	32	60.97
Supplementary_Fig.11-LMNA-36bp_replacement-twinPE-2-rep1	24.59	45.68
Supplementary_Fig.11-LMNA-36bp_replacement-twinPE-2-rep2	25.51	44.6
Supplementary_Fig.11-LMNA-36bp_replacement-twinPE-2-rep3	25.12	46.9
Supplementary_Fig.11-LMNA-36bp_replacement-twinPE-3-rep1	11.81	51.88
Supplementary_Fig.11-LMNA-36bp_replacement-twinPE-3-rep2	13.59	49.46
Supplementary_Fig.11-LMNA-36bp_replacement-twinPE-3-rep3	12.15	49.96
Supplementary_Fig.11-LMNA-36bp_replacement-twinPE-4-rep1	13.25	28.04
Supplementary_Fig.11-LMNA-36bp_replacement-twinPE-4-rep2	12.62	30.01
Supplementary_Fig.11-LMNA-36bp_replacement-twinPE-4-rep3	12.64	29
Supplementary_Fig.11-VEGFA_1-37bp_deletion_and_103bp_insertion-twinPE-1-rep1_OR_Fig.4d-VEGFA_1-37bp_deletion_and_103bp_insertion-twinPE-rep1	6.51	6.53
Supplementary_Fig.11-VEGFA_1-37bp_deletion_and_103bp_insertion-twinPE-1-rep2_OR_Fig.4d-VEGFA_1-37bp_deletion_and_103bp_insertion-twinPE-rep2	4	7.33
Supplementary_Fig.11-VEGFA_1-37bp_deletion_and_103bp_insertion-twinPE-1-rep3_OR_Fig.4d-VEGFA_1-37bp_deletion_and_103bp_insertion-twinPE-rep3	4.44	5.98
Supplementary_Fig.11-VEGFA_1-37bp_deletion_and_103bp_insertion-twinPE-2-rep1	5.79	9.29
Supplementary_Fig.11-VEGFA_1-37bp_deletion_and_103bp_insertion-twinPE-2-rep2	4.65	8
Supplementary_Fig.11-VEGFA_1-37bp_deletion_and_103bp_insertion-twinPE-2-rep3	4.9	8.55
Supplementary_Fig.11-HEK4-37bp_deletion_and_79bp_insertion-twinPE-1-rep1	16.67	48.54
Supplementary_Fig.11-HEK4-37bp_deletion_and_79bp_insertion-twinPE-1-rep2	16.92	50.99
Supplementary_Fig.11-HEK4-37bp_deletion_and_79bp_insertion-twinPE-1-rep3	15.29	49.51
Supplementary_Fig.11-HEK4-37bp_deletion_and_79bp_insertion-twinPE-2-rep1	2.47	5.97
Supplementary_Fig.11-HEK4-37bp_deletion_and_79bp_insertion-twinPE-2-rep2	2.31	5.57
Supplementary_Fig.11-HEK4-37bp_deletion_and_79bp_insertion-twinPE-2-rep3	2.24	5.44
Supplementary_Fig.11-HEK4-37bp_deletion_and_79bp_insertion-twinPE-3-rep1	1.94	3.3
Supplementary_Fig.11-HEK4-37bp_deletion_and_79bp_insertion-twinPE-3-rep2	1.9	3.35
Supplementary_Fig.11-HEK4-37bp_deletion_and_79bp_insertion-twinPE-3-rep3	2.09	3.44
Supplementary_Fig.11-HEK4-37bp_deletion_and_79bp_insertion-twinPE-4-rep1_OR_Fig.4d-HEK4-37bp_deletion_and_79bp_insertion-twinPE-rep1	17.53	32.22
Supplementary_Fig.11-HEK4-37bp_deletion_and_79bp_insertion-twinPE-4-rep2_OR_Fig.4d-HEK4-37bp_deletion_and_79bp_insertion-twinPE-rep2	17.33	31.79
Supplementary_Fig.11-HEK4-37bp_deletion_and_79bp_insertion-twinPE-4-rep3_OR_Fig.4d-HEK4-37bp_deletion_and_79bp_insertion-twinPE-rep3	17.43	31.67
Related to Supplementary_Fig.18
	intended edits(%)	indels(%)
Supplementary_Fig.18-EMX1--17_Flag_ins-HFL1-PE2max-rep1	0.01	0.79
Supplementary_Fig.18-EMX1--17_Flag_ins-HFL1-PE2max-rep2	0.01	0.46
Supplementary_Fig.18-EMX1--17_Flag_ins-HFL1-PE2max-rep3	0.12	0.77
Supplementary_Fig.18-EMX1--17_Flag_ins-HFL1-EXPERTmax-rep1	1.11	0.44
Supplementary_Fig.18-EMX1--17_Flag_ins-HFL1-EXPERTmax-rep2	1.65	0.38
Supplementary_Fig.18-EMX1--17_Flag_ins-HFL1-EXPERTmax-rep3	0.85	0.35
Supplementary_Fig.18-HEXA_2--38to-1_replace_Flag+AscI-HFL1-PE2max-rep1	0.14	0.52
Supplementary_Fig.18-HEXA_2--38to-1_replace_Flag+AscI-HFL1-PE2max-rep2	0.06	0.34
Supplementary_Fig.18-HEXA_2--38to-1_replace_Flag+AscI-HFL1-PE2max-rep3	0.14	0.64
Supplementary_Fig.18-HEXA_2--38to-1_replace_Flag+AscI-HFL1-EXPERTmax-rep1	0.93	0.34
Supplementary_Fig.18-HEXA_2--38to-1_replace_Flag+AscI-HFL1-EXPERTmax-rep2	1.32	0.4
Supplementary_Fig.18-HEXA_2--38to-1_replace_Flag+AscI-HFL1-EXPERTmax-rep3	1.82	0.3
Supplementary_Fig.18-LMNA--35to-1_del_35bp-HFL1-PE2max-rep1	3.78	1.61
Supplementary_Fig.18-LMNA--35to-1_del_35bp-HFL1-PE2max-rep2	5.08	1.89
Supplementary_Fig.18-LMNA--35to-1_del_35bp-HFL1-PE2max-rep3	3.64	2.03
Supplementary_Fig.18-LMNA--35to-1_del_35bp-HFL1-EXPERTmax-rep1	3.91	2.02
Supplementary_Fig.18-LMNA--35to-1_del_35bp-HFL1-EXPERTmax-rep2	7.22	1.61
Supplementary_Fig.18-LMNA--35to-1_del_35bp-HFL1-EXPERTmax-rep3	8.06	1.47
			FACS-related to Supplementary_Fig.19b
Related to Supplementary_Fig.19b					negative-control(NC)				293T-reporter_replace_38bp-EXPERT-v1					293T-reporter_replace_38bp-EXPERT-v2					293T-reporter_replace_38bp-EXPERT-v3
	mCherry+ cells/total cells(%)			rep1
293T-reporter-NC-rep1	0.32
293T-reporter-NC-rep2	0.43
293T-reporter-NC-rep3	0.42
293T-reporter_replace_38bp-EXPERT-v1-rep1	4
293T-reporter_replace_38bp-EXPERT-v1-rep2	3.73
293T-reporter_replace_38bp-EXPERT-v1-rep3	3.47
293T-reporter_replace_38bp-EXPERT-v2-rep1	8.64
293T-reporter_replace_38bp-EXPERT-v2-rep2	9.03
293T-reporter_replace_38bp-EXPERT-v2-rep3	9.03
293T-reporter_replace_38bp-EXPERT-v3-rep1	37.01
293T-reporter_replace_38bp-EXPERT-v3-rep2	37.39
293T-reporter_replace_38bp-EXPERT-v3-rep3	36.38			rep2
Related to Supplementary_Fig.19c
	intended edits(%)	indels(%)
Supplementary_Fig.19c-EMX1--34to-1_replace_34bp-EXPERT_v1-rep1	4.55	0.22
Supplementary_Fig.19c-EMX1--34to-1_replace_34bp-EXPERT_v1-rep2	4.7	0.24
Supplementary_Fig.19c-EMX1--34to-1_replace_34bp-EXPERT_v1-rep3	4.94	0.21
Supplementary_Fig.19c-EMX1--34to-1_replace_34bp-EXPERT_v2-rep1	25.87	0.31
Supplementary_Fig.19c-EMX1--34to-1_replace_34bp-EXPERT_v2-rep2	23.48	0.31
Supplementary_Fig.19c-EMX1--34to-1_replace_34bp-EXPERT_v2-rep3	24.81	0.36
Supplementary_Fig.19c-EMX1--34to-1_replace_34bp-EXPERT_v3-rep1	23.75	0.36
Supplementary_Fig.19c-EMX1--34to-1_replace_34bp-EXPERT_v3-rep2	29.89	0.37		rep3
Supplementary_Fig.19c-EMX1--34to-1_replace_34bp-EXPERT_v3-rep3	28.3	0.27
Supplementary_Fig.19c-HEK4_1--32to-1_del_32bp-EXPERT_v1-rep1	10.1	7.3
Supplementary_Fig.19c-HEK4_1--32to-1_del_32bp-EXPERT_v1-rep2	8.9	7.02
Supplementary_Fig.19c-HEK4_1--32to-1_del_32bp-EXPERT_v1-rep3	9.53	7.05
Supplementary_Fig.19c-HEK4_1--32to-1_del_32bp-EXPERT_v2-rep1	11.97	3.11
Supplementary_Fig.19c-HEK4_1--32to-1_del_32bp-EXPERT_v2-rep2	14.94	2.91
Supplementary_Fig.19c-HEK4_1--32to-1_del_32bp-EXPERT_v2-rep3	14.3	3.38
Supplementary_Fig.19c-HEK4_1--32to-1_del_32bp-EXPERT_v3-rep1	20.68	4.08
Supplementary_Fig.19c-HEK4_1--32to-1_del_32bp-EXPERT_v3-rep2	18.23	3.68
Supplementary_Fig.19c-HEK4_1--32to-1_del_32bp-EXPERT_v3-rep3	22.42	4.89
Supplementary_Fig.19c-HEK4_1--32to-1_replace_32bp-EXPERT_v1-rep1_OR_Fig.2b-HEK4_1-DCN=32nt-EXPERT-rep1	12.91	2.36
Supplementary_Fig.19c-HEK4_1--32to-1_replace_32bp-EXPERT_v1-rep2_OR_Fig.2b-HEK4_1-DCN=32nt-EXPERT-rep2	10.72	2.1
Supplementary_Fig.19c-HEK4_1--32to-1_replace_32bp-EXPERT_v1-rep3_OR_Fig.2b-HEK4_1-DCN=32nt-EXPERT-rep3	12.08	2.23
Supplementary_Fig.19c-HEK4_1--32to-1_replace_32bp-EXPERT_v2-rep1	23.73	8.93
Supplementary_Fig.19c-HEK4_1--32to-1_replace_32bp-EXPERT_v2-rep2	27.36	10.34
Supplementary_Fig.19c-HEK4_1--32to-1_replace_32bp-EXPERT_v2-rep3	25.75	9.13
Supplementary_Fig.19c-HEK4_1--32to-1_replace_32bp-EXPERT_v3-rep1	32.17	8.54
Supplementary_Fig.19c-HEK4_1--32to-1_replace_32bp-EXPERT_v3-rep2	34.79	8.92
Supplementary_Fig.19c-HEK4_1--32to-1_replace_32bp-EXPERT_v3-rep3	34.24	9.11
Related to Supplementary_Fig.19d
	intended edits(%)	indels(%)
Supplementary_Fig.19d-APP_site-EXPERT_v1-rep1	0.26	0.14
Supplementary_Fig.19d-APP_site-EXPERT_v1-rep2	0.18	0.18
Supplementary_Fig.19d-APP_site-EXPERT_v1-rep3	0.23	0.2
Supplementary_Fig.19d-APP_site-EXPERT_v2-rep1	0.72	0.13
Supplementary_Fig.19d-APP_site-EXPERT_v2-rep2	0.82	0.15
Supplementary_Fig.19d-APP_site-EXPERT_v2-rep3	0.76	0.13
Supplementary_Fig.19d-APP_site-EXPERT_v3-rep1	2.97	0.12
Supplementary_Fig.19d-APP_site-EXPERT_v3-rep2	3.13	0.13
Supplementary_Fig.19d-APP_site-EXPERT_v3-rep3	3.04	0.12
Supplementary_Fig.19d-GFAP_site-EXPERT_v1-rep1	0.34	0.24
Supplementary_Fig.19d-GFAP_site-EXPERT_v1-rep2	0.31	0.17
Supplementary_Fig.19d-GFAP_site-EXPERT_v1-rep3	0.27	0.25
Supplementary_Fig.19d-GFAP_site-EXPERT_v2-rep1	4.72	0.55
Supplementary_Fig.19d-GFAP_site-EXPERT_v2-rep2	4.29	0.54
Supplementary_Fig.19d-GFAP_site-EXPERT_v2-rep3	4.87	0.59
Supplementary_Fig.19d-GFAP_site-EXPERT_v3-rep1	8.36	0.5
Supplementary_Fig.19d-GFAP_site-EXPERT_v3-rep2	8.38	0.56
Supplementary_Fig.19d-GFAP_site-EXPERT_v3-rep3	7.3	0.59
Supplementary_Fig.19d-HEXA_1_site-EXPERT_v1-rep1	1.45	0.32
Supplementary_Fig.19d-HEXA_1_site-EXPERT_v1-rep2	1.16	0.28
Supplementary_Fig.19d-HEXA_1_site-EXPERT_v1-rep3	1.17	0.32
Supplementary_Fig.19d-HEXA_1_site-EXPERT_v2-rep1	1.33	0.29
Supplementary_Fig.19d-HEXA_1_site-EXPERT_v2-rep2	1.37	0.25
Supplementary_Fig.19d-HEXA_1_site-EXPERT_v2-rep3	1.27	0.26
Supplementary_Fig.19d-HEXA_1_site-EXPERT_v3-rep1	2.03	0.3
Supplementary_Fig.19d-HEXA_1_site-EXPERT_v3-rep2	1.9	0.27
Supplementary_Fig.19d-HEXA_1_site-EXPERT_v3-rep3	1.95	0.29
Supplementary_Fig.19d-HEXA_2_site-EXPERT_v1-rep1	2.36	0.19
Supplementary_Fig.19d-HEXA_2_site-EXPERT_v1-rep2	2.67	0.2
Supplementary_Fig.19d-HEXA_2_site-EXPERT_v1-rep3	2.43	0.14
Supplementary_Fig.19d-HEXA_2_site-EXPERT_v2-rep1	2.43	0.21
Supplementary_Fig.19d-HEXA_2_site-EXPERT_v2-rep2	2.5	0.2
Supplementary_Fig.19d-HEXA_2_site-EXPERT_v2-rep3	2.45	0.21
Supplementary_Fig.19d-HEXA_2_site-EXPERT_v3-rep1	4.48	0.2
Supplementary_Fig.19d-HEXA_2_site-EXPERT_v3-rep2	4.62	0.19
Supplementary_Fig.19d-HEXA_2_site-EXPERT_v3-rep3	4.35	0.18
Supplementary_Fig.19d-HEXA_site-EXPERT_v1-rep1	0.54	2.21
Supplementary_Fig.19d-HEXA_site-EXPERT_v1-rep2	0.49	2.16
Supplementary_Fig.19d-HEXA_site-EXPERT_v1-rep3	0.57	2.34
Supplementary_Fig.19d-HEXA_site-EXPERT_v2-rep1	1.74	0.16
Supplementary_Fig.19d-HEXA_site-EXPERT_v2-rep2	2.02	0.16
Supplementary_Fig.19d-HEXA_site-EXPERT_v2-rep3	3.21	0.18
Supplementary_Fig.19d-HEXA_site-EXPERT_v3-rep1	6.12	0.2
Supplementary_Fig.19d-HEXA_site-EXPERT_v3-rep2	5.1	0.22
Supplementary_Fig.19d-HEXA_site-EXPERT_v3-rep3	4.26	0.19
Supplementary_Fig.19d-PRNP_site-EXPERT_v1-rep1	1.42	0.12
Supplementary_Fig.19d-PRNP_site-EXPERT_v1-rep2	1.65	0.12
Supplementary_Fig.19d-PRNP_site-EXPERT_v1-rep3	1.72	0.13
Supplementary_Fig.19d-PRNP_site-EXPERT_v2-rep1	1.93	0.16
Supplementary_Fig.19d-PRNP_site-EXPERT_v2-rep2	1.77	0.17
Supplementary_Fig.19d-PRNP_site-EXPERT_v2-rep3	1.94	0.14
Supplementary_Fig.19d-PRNP_site-EXPERT_v3-rep1	2.68	0.16
Supplementary_Fig.19d-PRNP_site-EXPERT_v3-rep2	2.62	0.16
Supplementary_Fig.19d-PRNP_site-EXPERT_v3-rep3	2.63	0.16
Supplementary_Fig.19d-RUNX1_site-EXPERT_v1-rep1	0.43	0.3
Supplementary_Fig.19d-RUNX1_site-EXPERT_v1-rep2	0.37	0.29
Supplementary_Fig.19d-RUNX1_site-EXPERT_v1-rep3	0.38	0.3
Supplementary_Fig.19d-RUNX1_site-EXPERT_v2-rep1	0.75	0.49
Supplementary_Fig.19d-RUNX1_site-EXPERT_v2-rep2	0.62	0.51
Supplementary_Fig.19d-RUNX1_site-EXPERT_v2-rep3	0.62	0.49
Supplementary_Fig.19d-RUNX1_site-EXPERT_v3-rep1	1.71	0.53
Supplementary_Fig.19d-RUNX1_site-EXPERT_v3-rep2	1.72	0.54
Supplementary_Fig.19d-RUNX1_site-EXPERT_v3-rep3	1.85	0.55
Supplementary_Fig.19d-SDHB_site-EXPERT_v1-rep1	0.32	0.22
Supplementary_Fig.19d-SDHB_site-EXPERT_v1-rep2	0.52	0.25
Supplementary_Fig.19d-SDHB_site-EXPERT_v1-rep3	0.49	0.29
Supplementary_Fig.19d-SDHB_site-EXPERT_v2-rep1	1.33	0.31
Supplementary_Fig.19d-SDHB_site-EXPERT_v2-rep2	1.63	0.22
Supplementary_Fig.19d-SDHB_site-EXPERT_v2-rep3	1.2	0.3
Supplementary_Fig.19d-SDHB_site-EXPERT_v3-rep1	2.01	0.26
Supplementary_Fig.19d-SDHB_site-EXPERT_v3-rep2	2.08	0.3
Supplementary_Fig.19d-SDHB_site-EXPERT_v3-rep3	2.46	0.33
